# Supplementary material for: Electrical Conductivity of Subsurface Ocean Analogue Solutions from Molecular Dynamics Simulations
Source: ACS Earth Space Chem. 2024 Jun 8;8(6):1146–53. doi: 10.1021/acsearthspacechem.3c00345 (PMC11194852; doi:10.1021/acsearthspacechem.3c00345)
Supplement: Supplementary file 2 — sp3c00345_si_002.zip [file sp3c00345_si_002.zip]

Archive with 32 entries (31 files):
- CodeMar122024/
- __MACOSX/._CodeMar122024
- CodeMar122024/sigmaPsarakis2024SPCE.m
- __MACOSX/CodeMar122024/._sigmaPsarakis2024SPCE.m
- CodeMar122024/.DS_Store
- __MACOSX/CodeMar122024/._.DS_Store
- CodeMar122024/SteveEuropaInductionSensitivity_Pub_MJS.m
- __MACOSX/CodeMar122024/._SteveEuropaInductionSensitivity_Pub_MJS.m
- CodeMar122024/EuropaSensitivity20kmIce.mat
- __MACOSX/CodeMar122024/._EuropaSensitivity20kmIce.mat
- CodeMar122024/GSW_rhosigma_vs_density.xlsx
- __MACOSX/CodeMar122024/._GSW_rhosigma_vs_density.xlsx
- CodeMar122024/CondVsP.py
- __MACOSX/CodeMar122024/._CondVsP.py
- CodeMar122024/CondVsT_newFit.py
- __MACOSX/CodeMar122024/._CondVsT_newFit.py
- CodeMar122024/ForPythonPlots.xlsx
- __MACOSX/CodeMar122024/._ForPythonPlots.xlsx
- CodeMar122024/DensVsWtpct.py
- __MACOSX/CodeMar122024/._DensVsWtpct.py
- CodeMar122024/DensVsPBaptAllT.py
- __MACOSX/CodeMar122024/._DensVsPBaptAllT.py
- CodeMar122024/3Dplot_myEquationAllVariables.py
- __MACOSX/CodeMar122024/._3Dplot_myEquationAllVariables.py
- CodeMar122024/3Dplot_Zhang_molkg.py
- __MACOSX/CodeMar122024/._3Dplot_Zhang_molkg.py
- CodeMar122024/PhaseDiagram.py
- __MACOSX/CodeMar122024/._PhaseDiagram.py
- CodeMar122024/CondVsWtpct_newFit.py
- __MACOSX/CodeMar122024/._CondVsWtpct_newFit.py
- CodeMar122024/sigmaPsarakis2024TIP4P.m
- __MACOSX/CodeMar122024/._sigmaPsarakis2024TIP4P.m
