# Supplementary material for: Electrical Conductivity of Subsurface Ocean Analogue Solutions from Molecular Dynamics Simulations
Source: ACS Earth Space Chem. 2024 Jun 8;8(6):1146–53. doi: 10.1021/acsearthspacechem.3c00345 (PMC11194852; doi:10.1021/acsearthspacechem.3c00345)
Supplement: Supplementary file 2 — sp3c00345_si_002.zip [file sp3c00345_si_002.zip › CodeMar122024/sigmaPsarakis2024SPCE.m]

function sigmaNaCl_Sm = sigmaPsarakis2024SPCE(T_K,P_MPa,wtpct)
% fit parameters from SPCE data only
A_1 = 0.021983036013472925;
A_2 = -4.9742426580944015;
A_3 = 18.343530626498815;
A_4 = 62.31967470161806;
A_5 = -0.049599790423304306;
n = 1.2573909846633327;

% Zhang 2020 with P modification
sigmaNaCl_Sm = ((A_1 * T_K + A_2) .* (wtpct).^n) .*...
    exp(((-A_3 * wtpct) + (A_5 * P_MPa)) ./ (T_K - A_4));  
end
