# Supplementary material for: Electrical Conductivity of Subsurface Ocean Analogue Solutions from Molecular Dynamics Simulations
Source: ACS Earth Space Chem. 2024 Jun 8;8(6):1146–53. doi: 10.1021/acsearthspacechem.3c00345 (PMC11194852; doi:10.1021/acsearthspacechem.3c00345)
Supplement: Supplementary file 2 — sp3c00345_si_002.zip [file sp3c00345_si_002.zip › CodeMar122024/SteveEuropaInductionSensitivity_Pub_MJS.m]

% Script to generate Figure 6 of Psarakis et al. 

close all; clear all;

RECALC = 0;
INTERP_FACTOR = 1; % scale the ionosphere vector by this factor
GSW = 1;
MD_FIT = 1;
TIP4P = 1;
axesMap = 'SPCE'; % 'TEOS-10', 'SPCE', or 'TIP4P'
altitude = 25; % Altitude in km to use for scaling induction amplitudes

lw = 2;

 % white background for figures
set(0,'defaultfigurecolor',[1 1 1])
set(0,'defaultAxesFontSize',15)

% mag response inputs, not needed if not recalculating using PlanetProfile
km = 1e3;
opts = odeset('RelTol',1e-10,'AbsTol',1e-10,'MaxStep', 2e3,'InitialStep',1e-2);
r0 = 1e3;
Tb_K = 269.33;
Pb_MPa = 24.6;

Body = 'Europa';
% Dice_km = 5;
Dice_km = 20;
Dicestr = [num2str(Dice_km, '%d') 'km'];

sunits = 'Sm';
% sunits = 'ppt';
% sunits = 'wtpct';

Rmoon_km = 1561;
f_orb = 2*pi/11.23/3600; % radians per second
r_km = linspace(r0,Rmoon_km*1e3,100);
Rs_km = 1406; % seafloor radius
    Bsyn_nT = 209.78;
Borb_nT = 10.65;
Bharm_nT = 15.03;
Bouter_nT = [Bharm_nT Bsyn_nT Borb_nT];
Bsig = 1.5; % nT
peaks_Hz = [4.946e-5 2.473e-5 3.259e-6];


n = 1; y0 = 0;
npts_w = 100;
wlims = [log(0.01) log(100000)];
w = linspace(wlims(1),wlims(2),npts_w); 
w = exp(w); % cycles per orbit


% ionosphere
FIXED_COND = 1; % set up with a fixed conductivity for now
elevation_km = 300;
% k_ionsFixed_Sm = [0 logspace(log10(10),log10(50000),20)]./elevation_km/1e3;
% k_ionsFixed_Sm = 1000*[2 4 8 12 16]./elevation_km/1e3;
k_ionsFixed_Sm = 0; % no ionosphere
lk_ions = length(k_ionsFixed_Sm);
TOP_BOUND = elevation_km;

% magnetic induction plotting (not used here)
plot_opts.line='-';
plot_opts.LC='b';
plot_opts.point='^';
plot_opts.MEC='b';
plot_opts.MFC='b';

%salinity mapping
if strcmp(sunits, 'Sm')
    wmin = 1.0;
else
    wmin = 0.5;
end
wos_range = [wmin 150]; % for plotting a subset of the range
if RECALC
    P_mean_ocean_MPa = 0.1;
    % Create the model space directly
    % ks = logspace(log10(0.1),log10(10),10)';
    swEOS.gsw = swEOS_chooser('gsw305');
    ks = [];
    % wos = [2.1 41.9]; limits allowed by TEOS-10
    wos = logspace(log10(2.1),log10(41.9),275); % ppt seawater
    
    for iw = 1:length(wos)
        ks(iw) = swEOS.gsw.C(wos(iw),Tb_K,Pb_MPa*10); % spacing of about 1% between conductivities in the range covered by gsw
        rhos(iw) = swEOS.gsw.dens(wos(iw),Tb_K,Pb_MPa*10); % spacing of about X% between densities in the range covered by gsw
    end
    wos_extrap = logspace(-2,2.1761,700);
    ks = interp1(wos,ks,wos_extrap,'makima','extrap')';
    rhos = interp1(wos,rhos,wos_extrap,'makima','extrap');
    wos = wos_extrap';
    salinity = wos;
    density = rhos';
    writematrix([salinity,density,ks,wos], 'GSW_rhosigma_vs_density.xlsx','FileType','spreadsheet','WriteMode','overwritesheet');
else
    out = readmatrix('GSW_rhosigma_vs_density.xlsx');
    [salinity, density,ks,wos] = deal(out(:,1),out(:,2),out(:,3),out(:,4));
end

k_Sm = [];
kMD_Sm = [];
kTIP4P_Sm = [];

% get the MD sims fits
kMDs = sigmaPsarakis2024SPCE(Tb_K,Pb_MPa,wos/10);
kTIP4Ps = sigmaPsarakis2024TIP4P(Tb_K,Pb_MPa,wos/10);

lk_ocean = length(ks);
Ri_km = Rmoon_km-Dice_km;
lice = 1;
R_seafloor_km = [];
R_ice_km = [];
for iR = 1:length(Rs_km)
    for il = 1:lice
        R_seafloor_km = [R_seafloor_km; Rs_km(iR)*ones(lk_ocean,1)];
        R_ice_km = [R_ice_km; Ri_km(il)*ones(lk_ocean,1)];
        k_Sm = [k_Sm; ks];
        kMD_Sm = [kMD_Sm; kMDs];
        kTIP4P_Sm = [kTIP4P_Sm; kTIP4Ps];
    end
end
D_ocean_km = R_ice_km-R_seafloor_km;
%delete no-ocean entries from the model space
inds= find(D_ocean_km <10);
D_ocean_km(inds) = [];
R_ice_km(inds) = [];
R_seafloor_km(inds) = [];
k_Sm(inds) = [];
kMD_Sm(inds) = [];
kTIP4P_Sm(inds) = [];

lD = length(D_ocean_km);
R_outer_km = Rmoon_km*ones(lD,1);
D_Ih_km = round(R_outer_km-R_ice_km,-1);

names = {};
for id = 1:lD
    names{id} = ['Model_' num2str(id)];
end

% % Plot the parameter space
% figure(22);clf
% hp = plot3(D_ocean_km,k_Sm,R_seafloor_km,'o','MarkerFaceColor','b');
% set(gca,'YScale','log')
% xlim([0 180])
% xticks(0:20:180)
% box on;
% xlabel('Ocean Thickness (km)')
% ylabel('Ocean Conductivity (S/m)')
% zlabel('Seafloor Radius (km)')

weights = ones(lD,1);
grey = [192,192,192]/255;
colors =    [0	190	255
            24	0	255
            74	127	255]/255;
colorweights =weights; 
colorweights(colorweights==0)=1;
scaling = colorweights*4-1;
scaling(scaling==1) = 2;
scaling(scaling==0) = 1;
plotcolors = colors(scaling,:);
plotcolors = ones(length(weights),1)*grey;
% magnetic induction calculation, needs PlanetProfile v2.0 to run
if RECALC

  % compute up to a specified altitude
    topind = find(elevation_km ==TOP_BOUND);
    elinds = 1:topind;
    elevation_km = elevation_km(elinds);
    
    % interpolate to test the sensitivity to grid spacing
    elinterp = linspace(elevation_km(1),elevation_km(end),INTERP_FACTOR*topind);
    fig1 = figure(1); 
    ax1 = gca;    
    thisrun.elevation_km = elinterp;
    le = length(elinds);
    if FIXED_COND
        thisname = ['FixedCond' Body Dicestr num2str(elevation_km) 'kmIonosphere'];
        cases = ones(length(elevation_km),1)*k_ionsFixed_Sm; %matrix of ionospheric profiles
        columns = 1:lk_ions;
        Bfield = {};
        for ik = 1:lk_ions
            str_ion{ik} = [num2str(num2str(round(k_ionsFixed_Sm(ik)*elevation_km*1e3))) 'S'];
            Bfield = {Bfield{:},['fixed' str_ion{ik}]};
        end
    else
    end
    thisrun = [];
        im = 1;
tic
    for ic = columns             
        data = [];
        thispOpts = plot_opts;
        thisCase = []; 
        thisCase.D_Ih_km = 0;
        
        %modeled ionosphere conductivity
         thisCase.k_ions_Sm = cases(:,ic);
        % interpolated ionosphere conductivity to test the sensitivity to
        % grid spacing
%          thisCase.k_ions_Sm = interp1(elevation_km,cases(:,ic),elinterp);

        thisCase.k_ocean_Sm = 0;
        thisCase.D_ocean_km = 0;
        Rtop_km = R_outer_km(im)+elevation_km(end);
        %% ionosphere only
        %                 mantle radius           ocean radius         mean radius
        sig =            [1e-16           1e-16           1e-16           thisCase.k_ions_Sm];
        boundaries = 1e3*[R_seafloor_km(im) R_ice_km(im) R_outer_km(im)  R_outer_km(im)+elinterp];
        disp(['ionosphere: ' Bfield{ic}]);
        plot(ax1,[1e-16      thisCase.k_ions_Sm],[0  elinterp]);
        drawnow
        [k,Q] = getMagResponseFunction(r_km,n,f_orb,w,sig,boundaries,Rtop_km*1e3,r0,y0,opts);

        thispOpts.LC = 'm';
        data.frequency = f_orb/2/pi*w';
        data.amplitude = Rtop_km^3/R_outer_km(im)^3*2*abs(Q);
        data.phase = -angle(Q)*180/pi;
        data.color = thispOpts.LC;
        data.D_ocean_km = thisCase.D_ocean_km;
        data.k_ocean_Sm = thisCase.k_ocean_Sm;
        data.k_ions_Sm =  thisCase.k_ions_Sm;
        
        data.Bfield = Bfield{ic};
        data.filename = thisname;
        
         thisrun.(['ionosphere' Bfield{ic}]) = data;

         %% convolved with all ocean models
        oceanruns_dummy = cell(1,lD); % scratch pad to allow parfor to work
        
        parfor im = 1:lD
            data = [];
        thisCase = []; 
        thispOpts = plot_opts;
        thisCase.D_Ih_km = D_Ih_km(im);
        
        % interpolated ionosphere conductivity to test the sensitivity to
        % grid spacing
%         thisCase.k_ions_Sm = interp1(elevation_km,cases(:,ic),elinterp);%
%         not relevant if a single value is specified, as currently

        thisCase.k_ions_Sm = cases(:,ic);
        thisCase.k_ocean_Sm = k_Sm(im);
        thisCase.kMD_ocean_Sm = kMD_Sm(im);
        thisCase.kTIP4P_ocean_Sm = kTIP4P_Sm(im);
        thisCase.D_ocean_km = D_ocean_km(im);
        Rtop_km = R_outer_km(im)+elevation_km(end);
        %                 mantle radius           ocean radius        
        sig =            [1e-16          k_Sm(im)          1e-16                                thisCase.k_ions_Sm];
        sigMD =          [1e-16          kMD_Sm(im)        1e-16                                thisCase.k_ions_Sm];
        sigTIP4P =       [1e-16          kTIP4P_Sm(im)     1e-16                                thisCase.k_ions_Sm];
        boundaries = 1e3*[R_seafloor_km(im) R_ice_km(im) R_outer_km(im)  R_outer_km(im)+elinterp];
        disp([names{im} ',' Bfield{ic}]);
        [k,Q] = getMagResponseFunction(r_km,n,f_orb,w,sig,boundaries,Rtop_km*1e3,r0,y0,opts);
        [k,QMD] = getMagResponseFunction(r_km,n,f_orb,w,sigMD,boundaries,Rtop_km*1e3,r0,y0,opts);
        [k,QTIP4P] = getMagResponseFunction(r_km,n,f_orb,w,sigTIP4P,boundaries,Rtop_km*1e3,r0,y0,opts);
        thispOpts.LC = plotcolors(im,:);
        
        % save a file for each case as per Corey's request.
        data.frequency = f_orb/2/pi*w';
        data.amplitude = Rtop_km^3/R_outer_km(im)^3*2*abs(Q);
        data.amplitudeMD = Rtop_km^3/R_outer_km(im)^3*2*abs(QMD);
        data.amplitudeTIP4P = Rtop_km^3/R_outer_km(im)^3*2*abs(QTIP4P);
        data.phase = -angle(Q)*360/2/pi;
        data.phaseMD = -angle(QMD)*360/2/pi;
        data.phaseTIP4P = -angle(QTIP4P)*360/2/pi;
        data.color = thispOpts.LC;
        data.D_ocean_km = thisCase.D_ocean_km;
        data.D_seafloor_km = R_outer_km(im)-R_seafloor_km(im);
        data.k_ocean_Sm = thisCase.k_ocean_Sm;
        data.kMD_ocean_Sm = thisCase.kMD_ocean_Sm;
        data.kTIP4P_ocean_Sm = thisCase.kTIP4P_ocean_Sm;
        data.k_ions_Sm =  thisCase.k_ions_Sm;
        
        data.Bfield = Bfield{ic};
        data.filename = thisname;
        
        oceanruns_dummy{im} =  data;
        end
        oceanruns = struct([]);
        for im = 1:lD % accumulating models this way works even if we're not looking at all the ocean cases, because unused entries are empty
            oceanruns = [oceanruns oceanruns_dummy{im}];
        end
        thisrun.('oceanruns')= oceanruns;
    save(['EuropaSensitivity' Dicestr 'Ice.mat'], 'thisrun');
%         save([thisname Bfield{ic} 'WOceans.mat'],'oceanruns')
    end
    toc
    
else
    % load('EuropaSensitivity.mat') % 5km ice
    load(['EuropaSensitivity' Dicestr 'Ice.mat'])
end
%% now plot
    dsig = 0.01; % 1.2%, corresponds to the stated precision of McCleskey et al. 2011 measurements.
   
    frequency = thisrun.oceanruns(1).frequency;

    k_ocean = ks;
    kMD_ocean = kMDs;
    kTIP4P_ocean = kTIP4Ps;
    for in= 1:lk_ocean
%         k_ocean(in) = thisrun.oceanruns(in).k_ocean_Sm;
        A(in,:) = interp1(frequency,thisrun.oceanruns(in).amplitude,peaks_Hz);
        AMD(in,:) = interp1(frequency,thisrun.oceanruns(in).amplitudeMD,peaks_Hz);
        ATIP4P(in,:) = interp1(frequency,thisrun.oceanruns(in).amplitudeTIP4P,peaks_Hz);
        phi(in,:) = interp1(frequency,thisrun.oceanruns(in).phase,peaks_Hz);
        phiMD(in,:) = interp1(frequency,thisrun.oceanruns(in).phaseMD,peaks_Hz);
        phiTIP4P(in,:) = interp1(frequency,thisrun.oceanruns(in).phaseTIP4P,peaks_Hz);
    end    
    Re = Bouter_nT.*cosd(phi).*A;
    ReMD = Bouter_nT.*cosd(phiMD).*AMD;
    ReTIP4P = Bouter_nT.*cosd(phiTIP4P).*ATIP4P;
    DeltaB_Re = abs(dsig*k_ocean.*gradient(Re)./gradient(k_ocean));
    DeltaB_ReMD = abs(dsig*kMD_ocean.*gradient(ReMD)./gradient(kMD_ocean));
    DeltaB_ReTIP4P = abs(dsig*kTIP4P_ocean.*gradient(ReTIP4P)./gradient(kTIP4P_ocean));
%     DeltaS_Re = abs(Bsig.*gradient(k_ocean)'./gradient(Re))./k_ocean'*100;
    Im = Bouter_nT.*sind(phi).*A;
    ImMD = Bouter_nT.*sind(phiMD).*AMD;
    ImTIP4P = Bouter_nT.*sind(phiTIP4P).*ATIP4P;
    DeltaB_Im = abs(dsig*k_ocean.*gradient(Im)./gradient(k_ocean));
    DeltaB_ImMD = abs(dsig*kMD_ocean.*gradient(ImMD)./gradient(kMD_ocean));
    DeltaB_ImTIP4P = abs(dsig*kTIP4P_ocean.*gradient(ImTIP4P)./gradient(kTIP4P_ocean));
%     DeltaS_Im = abs(Bsig.*gradient(k_ocean)'./gradient(Im))./k_ocean'*100;
    Mag = (Re+1j*Im);
    MagMD = (ReMD+1j*ImMD);
    MagTIP4P = (ReTIP4P+1j*ImTIP4P);
    Mag = Bouter_nT.*A;
    MagMD = Bouter_nT.*AMD;
    MagTIP4P = Bouter_nT.*ATIP4P;
    DeltaS_Mag = (Bsig.*gradient(k_ocean)./gradient(Mag')')./k_ocean*100;
    DeltaS_MagMD = (Bsig.*gradient(kMD_ocean)./gradient(MagMD')')./kMD_ocean*100;
    DeltaS_MagTIP4P = (Bsig.*gradient(kTIP4P_ocean)./gradient(MagTIP4P')')./kTIP4P_ocean*100;
%     DeltaS_Mag_Re = real(Bsig.*gradient(k_ocean)./gradient(Mag))./k_ocean*100;
%     DeltaS_Mag_Im = imag(Bsig.*gradient(k_ocean)./gradient(Mag))./k_ocean*100;
    DeltaSal_Mag = (Bsig.*gradient(wos)./gradient(Mag')')./wos*100;
    DeltaSal_MagMD = (Bsig.*gradient(wos)./gradient(MagMD')')./wos*100;
    DeltaSal_MagTIP4P = (Bsig.*gradient(wos)./gradient(MagTIP4P')')./wos*100;
    
    cmap = colormap(summer(lk_ocean));
    
    colors = {'r', 'k', 'b', 'y'};
    colororder(colors)

    inds = wos>=wos_range(1) & wos<=wos_range(2);
    linds = length(find(inds==1));
    
    fh = figure(126);clf;hold on
    fh.Position = [ 576         116        1168         950];
    set(gca,'xscale','log'); box on
    yyaxis right

    switch sunits
        case 'ppt'
          hp = plot(wos(inds),A(inds),'r','LineWidth',3);
          hx = xlabel('Salinity (ppt)','Interpreter','latex');
          toppt = 10;
        case 'wtpct'
          hp = plot(0.1*wos(inds),A(inds),'r','LineWidth',3);
          hx = xlabel('Salinity (wt\%)','Interpreter','latex');
          toppt = 1;
        case 'Sm'
%           hp = plot3(ks(inds),Bouter_nT(2).*A(inds,2),ones(1,linds),'r','LineWidth',3);
          hp = plot(ks(inds),A(inds,2),'r','LineWidth',3);
          hx = xlabel('Conductivity (S/m)','Interpreter','latex');
          toppt = 1;
    end
    hx.FontSize = 24;
    axis tight
    grid on

    hy = ylabel('$A_\mathrm{syn}$','Interpreter','latex');
    hy.FontSize = 24;

    yyaxis left
    yl = [0 21.4053];ylim(yl);
    yl = [0 30];ylim(yl);
    yl = [0 50];ylim(yl);
    ha = gca;
    ha.YTick = [];
    ha.YColor = 'k';
        
    ht.FontSize = 24;

    legendStrs = {};
    legendLines = [];

    % plot the sensitivities for the closest approach to Europa
    scaling = (Rmoon_km/(Rmoon_km + altitude))^3;
    switch sunits
        case {'ppt','wtpct'}
    
            x = 0.1*wos(inds)*toppt;
            hp = plot(x, scaling*sqrt(real(DeltaS_Mag(inds,2)).^2),colors{2},'LineWidth',lw,'LineStyle','--');
            legendStrs = {legendStrs{1:end}, "Conductivity"};
            legendLines = [legendLines(1:end), hp];

            if GSW
                hp = plot(x, scaling*sqrt(real(DeltaSal_Mag(inds,2)).^2),colors{2},'LineWidth',lw,'LineStyle','-');
                legendStrs = {legendStrs{1:end}, "TEOS-10"};
                legendLines = [legendLines(1:end), hp];
            end
            if MD_FIT
                hpMD = plot(x, scaling*sqrt(real(DeltaSal_MagMD(inds,2)).^2),colors{3},'LineWidth',lw,'LineStyle','-');
                legendStrs = {legendStrs{1:end}, "SPCE fit"};
                legendLines = [legendLines(1:end), hpMD];
            end
            if TIP4P
                hpTIP4P = plot(x, scaling*sqrt(real(DeltaSal_MagTIP4P(inds,2)).^2),colors{4},'LineWidth',lw,'LineStyle','-', 'Marker', 'none');
                legendStrs = {legendStrs{1:end}, "TIP4P fit"};
                legendLines = [legendLines(1:end), hpTIP4P];
            end

            McCleskey2011 = patch([0.1*toppt 5*toppt 5*toppt 0.1*toppt],[1.2 1.2 7 7],[-1 -1 -1 -1]);
            McCleskey2011.FaceColor = [.2 0.8 .2];
            McCleskey2011.FaceAlpha = 0.5;

        case 'Sm'
            xl = xlim;
    
            hp = plot(ks(inds), scaling*sqrt(real(DeltaS_Mag(inds,2)).^2),colors{2},'LineWidth',lw,'LineStyle','--');
            legendStrs = {legendStrs{1:end}, "Conductivity"};
            legendLines = [legendLines(1:end), hp];

            if GSW
                hpSal = plot(ks(inds), scaling*sqrt(real(DeltaSal_Mag(inds,2)).^2),colors{2},'LineWidth',lw,'LineStyle','-');
                legendStrs = {legendStrs{1:end}, "TEOS-10"};
                legendLines = [legendLines(1:end), hpSal];
            end
            if MD_FIT
                hpSalMD = plot(kMDs(inds), scaling*sqrt(real(DeltaSal_MagMD(inds,2)).^2),colors{3},'LineWidth',lw,'LineStyle','-');
                legendStrs = {legendStrs{1:end}, "SPCE fit"};
                legendLines = [legendLines(1:end), hpSalMD];
            end
            if TIP4P
                hpSalTIP4P = plot(kTIP4Ps(inds), scaling*sqrt(real(DeltaSal_MagTIP4P(inds,2)).^2),colors{4},'LineWidth',lw,'LineStyle','-', 'Marker', 'none');
                legendStrs = {legendStrs{1:end}, "TIP4P fit"};
                legendLines = [legendLines(1:end), hpSalTIP4P];
            end
    
            McCleskey2011 = patch([xl(1) 7 7 xl(1)],[1.2 1.2 7 7],[-1 -1 -1 -1]);
            McCleskey2011.FaceColor = [0.5 0.8 1];
            McCleskey2011.FaceAlpha = 0.5;
        
    end
    hy  = ylabel('-- $\Delta m_{B}$ (\%), - - $\Delta \sigma_{B}$ (\%)','Interpreter','latex');
    hy.FontSize = 24;
    ha.YTickMode = 'auto';

    x = 1*toppt; w = x*1.1;
    Pan2021_1pct = patch([x w w x],[10 10 15 15],1e-10*ones(1,4),'k');
    Pan2021_1pct.FaceColor = [0.5 0.8 1];
    Pan2021_1pct.FaceAlpha = 0.5;

    x = 5*toppt; w = x*1.1;
    Pan2021_5pct = patch([x w w x],[10 10 15 15],1e-10*ones(1,4),'k');
    Pan2021_5pct.FaceColor = [0.5 0.8 1];
    Pan2021_5pct.FaceAlpha = 0.5;

    x = 10*toppt; w = x*1.1;
    Pan2021_10pct = patch([x w w x],[3 3 15 15],1e-10*ones(1,4),'k');
    Pan2021_10pct.FaceColor = [0.5 0.8 1];
    Pan2021_10pct.FaceAlpha = 0.5;

text(0.515144731038841*toppt,4.128571386848178,'McCleskey+ 2011','FontSize',24,'Interpreter','latex')
text(1.271466883838386*toppt,12.577380594753079,'Pan+ 2021','FontSize',24,'Interpreter','latex')

if strcmp(sunits, 'Sm')
    hAx2Range = wos_range/10;
    hAx2xlabel = ['Salinity from ' axesMap ' mapping (wt$\%$)'];
    xDeltaB = 2.4724;

    %note composition of seawater:
    ha_sea = annotation('rectangle',...
        [0.68    0.915    0.0025    0.02],...
        'FaceColor',[0 0 0]);
    ht_sea = text(2.0556,48,'seawater','interpreter','latex','fontsize',20);
    
    %note composition of low salinity Europa models (McKinnon and Zolensky 2003):
    ha_low = annotation('rectangle',...
        [0.3892    0.915    0.0025    0.02],...
        'FaceColor',[0 0 0]);
    ht_low = text(0.30,47,{'Europa','low salinity'},'interpreter','latex','fontsize',20);
    
    %note composition of low salinity Europa models (Kargel et al. 2000):
    ha_high = annotation('rectangle',...
        [0.9    0.915    0.0025    0.02],...
        'FaceColor',[0 0 0]);
    ht_high = text(18,48,{'Europa','high salinity'},'interpreter','latex','fontsize',20,'HorizontalAlignment','right');
    
else
    switch axesMap
        case 'TEOS-10'
            modelStr = axesMap;
            ks_min = swEOS.gsw.C(wos_range(1),Tb_K,Pb_MPa*10);
            ks_max = swEOS.gsw.C(wos_range(2),Tb_K,Pb_MPa*10);
            kRange_Sm = [ks_min, ks_max];
        case 'SPCE'
            modelStr = [axesMap ' fit'];
            ks_min = sigmaPsarakis2024SPCE(Tb_K,Pb_MPa,wos_range(1)/10);
            ks_max = sigmaPsarakis2024SPCE(Tb_K,Pb_MPa,wos_range(2)/10);
            kRange_Sm = [ks_min, ks_max];
        case 'TIP4P'
            modelStr = [axesMap ' fit'];
            ks_min = sigmaPsarakis2024TIP4P(Tb_K,Pb_MPa,wos_range(1)/10);
            ks_max = sigmaPsarakis2024TIP4P(Tb_K,Pb_MPa,wos_range(2)/10);
            kRange_Sm = [ks_min, ks_max];
    end
    hAx2Range = kRange_Sm;
    hAx2xlabel = ['Conductivity from ' modelStr ' (S/m)'];
    xDeltaB = 1.5;

    %note composition of seawater:
    ha_sea = annotation('rectangle',...
        [0.70    0.10    0.0025    0.02],...
        'FaceColor',[0 0 0]);
    ht_sea = text(2.5,-2.0,'seawater','interpreter','latex','fontsize',20);
    
    %note composition of low salinity Europa models (McKinnon and Zolensky 2003):
    ha_low = annotation('rectangle',...
        [0.45    0.10    0.0025    0.02],...
        'FaceColor',[0 0 0]);
    ht_low = text(0.475,-0.25,{'Europa','low salinity'},'interpreter','latex','fontsize',20,'HorizontalAlignment','right');
    
    %note composition of low salinity Europa models (Kargel et al. 2000):
    ha_high = annotation('rectangle',...
        [0.9    0.10    0.0025    0.02],...
        'FaceColor',[0 0 0]);
    ht_high = text(12.5,-3,{'Europa','high salinity'},'interpreter','latex','fontsize',20);
end

% add salinity/conductivity on top in ppt
hAx1 = gca;
hAx1.Box = 'off';
xline(hAx1,hAx1.XLim(2))
yline(hAx1,hAx1.YLim(2))
hAx1.TickDir = 'out';
hAx2=axes('Position',hAx1.Position, ...
          'XAxisLocation','top', ...
          'YAxisLocation','right', ...
          'Color','none', ...
          'YTick',[]);

axes(hAx2);
hAx2.TickDir = 'out';
hAx2.XScale = 'log';
hAx2.XLim = hAx2Range;
hl = xlabel(hAx2xlabel,'interpreter','latex','FontSize',24);
htd = text(xDeltaB,0.4497,{'$\Delta X_B=\Delta B\frac{\partial  X}{\partial B_{max}}$',['$\Delta B = ' num2str(Bsig) '$ nT']},'Interpreter','latex','FontSize',24);

% hl.Position = [0.006308752130608,0.908928547586713,0];

% % Link the axes for zooming and panning
% linkaxes([hAx1, hAx2], 'x');
% ax = gca; % Get current axes
% originalPos = ax.Position; % Get original position
% adjustedPos = originalPos + [0, 0.05, 0, -0.05]; % Adjust position
% ax.Position = adjustedPos; % Apply new position

% Save the figure

legend(legendLines, legendStrs, 'Location', 'northwest');
fig1 = figure(1);
close(fig1);
exportgraphics(fh,['DeltaSigmaB' Body Dicestr 'Sensitivity' sunits '.png'],'Resolution',300)
exportgraphics(fh,['DeltaSigmaB' Body Dicestr 'Sensitivity' sunits '.pdf'],'Resolution',300)
