# Supplementary material for: Electrical Conductivity of Subsurface Ocean Analogue Solutions from Molecular Dynamics Simulations
Source: ACS Earth Space Chem. 2024 Jun 8;8(6):1146–53. doi: 10.1021/acsearthspacechem.3c00345 (PMC11194852; doi:10.1021/acsearthspacechem.3c00345)
Supplement: Supplementary file 2 — sp3c00345_si_002.zip [file sp3c00345_si_002.zip › CodeMar122024/GSW_rhosigma_vs_density.xlsx]

## Sheet: Sheet1
0.01	1011.93	0.00620545	0.01
0.0101385	1011.93	0.00621835	0.0101385
0.010279	1011.93	0.00623142	0.010279
0.0104213	1011.93	0.00624468	0.0104213
0.0105657	1011.93	0.00625813	0.0105657
0.010712	1011.93	0.00627176	0.010712
0.0108604	1011.93	0.00628557	0.0108604
0.0110108	1011.93	0.00629958	0.0110108
0.0111634	1011.93	0.00631379	0.0111634
0.011318	1011.93	0.00632819	0.011318
0.0114748	1011.93	0.00634278	0.0114748
0.0116337	1011.94	0.00635759	0.0116337
0.0117949	1011.94	0.00637259	0.0117949
0.0119582	1011.94	0.00638781	0.0119582
0.0121239	1011.94	0.00640323	0.0121239
0.0122918	1011.94	0.00641887	0.0122918
0.0124621	1011.94	0.00643473	0.0124621
0.0126347	1011.94	0.0064508	0.0126347
0.0128097	1011.94	0.0064671	0.0128097
0.0129871	1011.94	0.00648362	0.0129871
0.013167	1011.94	0.00650037	0.013167
0.0133494	1011.94	0.00651736	0.0133494
0.0135343	1011.94	0.00653458	0.0135343
0.0137218	1011.94	0.00655203	0.0137218
0.0139119	1011.94	0.00656973	0.0139119
0.0141046	1011.94	0.00658768	0.0141046
0.0142999	1011.94	0.00660587	0.0142999
0.014498	1011.94	0.00662431	0.014498
0.0146988	1011.94	0.00664301	0.0146988
0.0149024	1011.94	0.00666197	0.0149024
0.0151089	1011.94	0.0066812	0.0151089
0.0153181	1011.94	0.00670068	0.0153181
0.0155303	1011.94	0.00672044	0.0155303
0.0157454	1011.94	0.00674047	0.0157454
0.0159635	1011.94	0.00676078	0.0159635
0.0161847	1011.94	0.00678137	0.0161847
0.0164088	1011.94	0.00680225	0.0164088
0.0166361	1011.94	0.00682341	0.0166361
0.0168666	1011.94	0.00684487	0.0168666
0.0171002	1011.94	0.00686662	0.0171002
0.0173371	1011.94	0.00688868	0.0173371
0.0175772	1011.94	0.00691104	0.0175772
0.0178207	1011.94	0.00693371	0.0178207
0.0180675	1011.94	0.00695669	0.0180675
0.0183178	1011.94	0.00698	0.0183178
0.0185715	1011.94	0.00700362	0.0185715
0.0188288	1011.94	0.00702758	0.0188288
0.0190896	1011.94	0.00705186	0.0190896
0.019354	1011.94	0.00707648	0.019354
0.0196221	1011.94	0.00710144	0.0196221
0.0198939	1011.94	0.00712675	0.0198939
0.0201694	1011.94	0.00715241	0.0201694
0.0204488	1011.94	0.00717842	0.0204488
0.0207321	1011.94	0.00720479	0.0207321
0.0210192	1011.94	0.00723153	0.0210192
0.0213104	1011.94	0.00725864	0.0213104
0.0216056	1011.94	0.00728612	0.0216056
0.0219049	1011.94	0.00731399	0.0219049
0.0222083	1011.94	0.00734224	0.0222083
0.0225159	1011.94	0.00737088	0.0225159
0.0228278	1011.94	0.00739992	0.0228278
0.023144	1011.94	0.00742936	0.023144
0.0234646	1011.94	0.0074592	0.0234646
0.0237896	1011.94	0.00748947	0.0237896
0.0241191	1011.95	0.00752014	0.0241191
0.0244532	1011.95	0.00755125	0.0244532
0.0247919	1011.95	0.00758278	0.0247919
0.0251353	1011.95	0.00761476	0.0251353
0.0254835	1011.95	0.00764717	0.0254835
0.0258365	1011.95	0.00768003	0.0258365
0.0261943	1011.95	0.00771335	0.0261943
0.0265572	1011.95	0.00774713	0.0265572
0.026925	1011.95	0.00778138	0.026925
0.027298	1011.95	0.0078161	0.027298
0.0276761	1011.95	0.0078513	0.0276761
0.0280595	1011.95	0.00788699	0.0280595
0.0284481	1011.95	0.00792318	0.0284481
0.0288422	1011.95	0.00795986	0.0288422
0.0292417	1011.95	0.00799705	0.0292417
0.0296467	1011.95	0.00803476	0.0296467
0.0300574	1011.95	0.00807299	0.0300574
0.0304737	1011.95	0.00811175	0.0304737
0.0308958	1011.95	0.00815104	0.0308958
0.0313238	1011.95	0.00819088	0.0313238
0.0317577	1011.95	0.00823127	0.0317577
0.0321976	1011.95	0.00827222	0.0321976
0.0326436	1011.95	0.00831374	0.0326436
0.0330957	1011.95	0.00835583	0.0330957
0.0335542	1011.95	0.0083985	0.0335542
0.0340189	1011.95	0.00844177	0.0340189
0.0344902	1011.95	0.00848563	0.0344902
0.0349679	1011.95	0.0085301	0.0349679
0.0354523	1011.95	0.00857519	0.0354523
0.0359433	1011.95	0.0086209	0.0359433
0.0364412	1011.96	0.00866724	0.0364412
0.036946	1011.96	0.00871423	0.036946
0.0374577	1011.96	0.00876186	0.0374577
0.0379766	1011.96	0.00881016	0.0379766
0.0385026	1011.96	0.00885912	0.0385026
0.039036	1011.96	0.00890876	0.039036
0.0395767	1011.96	0.00895909	0.0395767
0.0401249	1011.96	0.00901012	0.0401249
0.0406807	1011.96	0.00906185	0.0406807
0.0412442	1011.96	0.00911429	0.0412442
0.0418154	1011.96	0.00916747	0.0418154
0.0423947	1011.96	0.00922138	0.0423947
0.0429819	1011.96	0.00927603	0.0429819
0.0435773	1011.96	0.00933144	0.0435773
0.0441809	1011.96	0.00938762	0.0441809
0.0447929	1011.96	0.00944458	0.0447929
0.0454133	1011.96	0.00950232	0.0454133
0.0460424	1011.96	0.00956086	0.0460424
0.0466801	1011.96	0.00962022	0.0466801
0.0473267	1011.96	0.00968039	0.0473267
0.0479823	1011.96	0.0097414	0.0479823
0.0486469	1011.96	0.00980325	0.0486469
0.0493207	1011.97	0.00986596	0.0493207
0.0500039	1011.97	0.00992954	0.0500039
0.0506965	1011.97	0.00999399	0.0506965
0.0513988	1011.97	0.0100593	0.0513988
0.0521107	1011.97	0.0101256	0.0521107
0.0528325	1011.97	0.0101928	0.0528325
0.0535643	1011.97	0.0102609	0.0535643
0.0543063	1011.97	0.0103299	0.0543063
0.0550585	1011.97	0.0103999	0.0550585
0.0558212	1011.97	0.0104709	0.0558212
0.0565944	1011.97	0.0105428	0.0565944
0.0573783	1011.97	0.0106158	0.0573783
0.0581731	1011.97	0.0106897	0.0581731
0.0589789	1011.97	0.0107647	0.0589789
0.0597958	1011.97	0.0108407	0.0597958
0.0606241	1011.97	0.0109178	0.0606241
0.0614638	1011.98	0.0109959	0.0614638
0.0623152	1011.98	0.0110751	0.0623152
0.0631784	1011.98	0.0111554	0.0631784
0.0640535	1011.98	0.0112368	0.0640535
0.0649408	1011.98	0.0113194	0.0649408
0.0658403	1011.98	0.0114031	0.0658403
0.0667523	1011.98	0.0114879	0.0667523
0.0676769	1011.98	0.0115739	0.0676769
0.0686143	1011.98	0.0116611	0.0686143
0.0695648	1011.98	0.0117495	0.0695648
0.0705283	1011.98	0.0118392	0.0705283
0.0715053	1011.98	0.0119301	0.0715053
0.0724957	1011.98	0.0120222	0.0724957
0.0734999	1011.99	0.0121156	0.0734999
0.074518	1011.99	0.0122103	0.074518
0.0755502	1011.99	0.0123063	0.0755502
0.0765967	1011.99	0.0124037	0.0765967
0.0776577	1011.99	0.0125023	0.0776577
0.0787334	1011.99	0.0126024	0.0787334
0.0798239	1011.99	0.0127038	0.0798239
0.0809296	1011.99	0.0128067	0.0809296
0.0820506	1011.99	0.0129109	0.0820506
0.0831872	1011.99	0.0130166	0.0831872
0.0843394	1011.99	0.0131238	0.0843394
0.0855077	1011.99	0.0132324	0.0855077
0.0866921	1012	0.0133426	0.0866921
0.0878929	1012	0.0134543	0.0878929
0.0891104	1012	0.0135675	0.0891104
0.0903447	1012	0.0136823	0.0903447
0.0915961	1012	0.0137986	0.0915961
0.0928649	1012	0.0139166	0.0928649
0.0941512	1012	0.0140362	0.0941512
0.0954554	1012	0.0141575	0.0954554
0.0967776	1012	0.0142804	0.0967776
0.0981181	1012	0.0144051	0.0981181
0.0994772	1012.01	0.0145314	0.0994772
0.100855	1012.01	0.0146595	0.100855
0.102252	1012.01	0.0147894	0.102252
0.103668	1012.01	0.0149211	0.103668
0.105104	1012.01	0.0150546	0.105104
0.10656	1012.01	0.0151899	0.10656
0.108036	1012.01	0.0153271	0.108036
0.109533	1012.01	0.0154663	0.109533
0.11105	1012.02	0.0156073	0.11105
0.112588	1012.02	0.0157503	0.112588
0.114148	1012.02	0.0158952	0.114148
0.115729	1012.02	0.0160422	0.115729
0.117332	1012.02	0.0161912	0.117332
0.118957	1012.02	0.0163423	0.118957
0.120605	1012.02	0.0164954	0.120605
0.122275	1012.02	0.0166507	0.122275
0.123969	1012.03	0.0168081	0.123969
0.125686	1012.03	0.0169676	0.125686
0.127427	1012.03	0.0171294	0.127427
0.129192	1012.03	0.0172934	0.129192
0.130982	1012.03	0.0174597	0.130982
0.132796	1012.03	0.0176283	0.132796
0.134636	1012.03	0.0177992	0.134636
0.136501	1012.04	0.0179725	0.136501
0.138391	1012.04	0.0181482	0.138391
0.140308	1012.04	0.0183263	0.140308
0.142252	1012.04	0.0185068	0.142252
0.144222	1012.04	0.0186899	0.144222
0.14622	1012.04	0.0188755	0.14622
0.148245	1012.05	0.0190636	0.148245
0.150299	1012.05	0.0192543	0.150299
0.152381	1012.05	0.0194477	0.152381
0.154491	1012.05	0.0196438	0.154491
0.156631	1012.05	0.0198425	0.156631
0.158801	1012.05	0.020044	0.158801
0.161	1012.06	0.0202483	0.161
0.163231	1012.06	0.0204554	0.163231
0.165492	1012.06	0.0206654	0.165492
0.167784	1012.06	0.0208782	0.167784
0.170108	1012.06	0.021094	0.170108
0.172464	1012.06	0.0213128	0.172464
0.174853	1012.07	0.0215346	0.174853
0.177275	1012.07	0.0217595	0.177275
0.179731	1012.07	0.0219875	0.179731
0.18222	1012.07	0.0222186	0.18222
0.184744	1012.07	0.0224529	0.184744
0.187303	1012.08	0.0226904	0.187303
0.189898	1012.08	0.0229312	0.189898
0.192528	1012.08	0.0231754	0.192528
0.195195	1012.08	0.0234229	0.195195
0.197899	1012.09	0.0236738	0.197899
0.20064	1012.09	0.0239282	0.20064
0.203419	1012.09	0.0241861	0.203419
0.206237	1012.09	0.0244476	0.206237
0.209094	1012.09	0.0247126	0.209094
0.21199	1012.1	0.0249814	0.21199
0.214926	1012.1	0.0252538	0.214926
0.217903	1012.1	0.02553	0.217903
0.220922	1012.1	0.02581	0.220922
0.223982	1012.11	0.0260938	0.223982
0.227084	1012.11	0.0263816	0.227084
0.23023	1012.11	0.0266734	0.23023
0.233419	1012.11	0.0269691	0.233419
0.236652	1012.12	0.027269	0.236652
0.23993	1012.12	0.0275729	0.23993
0.243253	1012.12	0.0278811	0.243253
0.246623	1012.12	0.0281935	0.246623
0.250039	1012.13	0.0285103	0.250039
0.253502	1012.13	0.0288313	0.253502
0.257014	1012.13	0.0291569	0.257014
0.260574	1012.14	0.0294869	0.260574
0.264183	1012.14	0.0298214	0.264183
0.267843	1012.14	0.0301606	0.267843
0.271553	1012.14	0.0305044	0.271553
0.275314	1012.15	0.030853	0.275314
0.279128	1012.15	0.0312064	0.279128
0.282994	1012.15	0.0315646	0.282994
0.286914	1012.16	0.0319278	0.286914
0.290888	1012.16	0.032296	0.290888
0.294917	1012.16	0.0326692	0.294917
0.299003	1012.17	0.0330476	0.299003
0.303144	1012.17	0.0334312	0.303144
0.307343	1012.17	0.0338201	0.307343
0.3116	1012.18	0.0342143	0.3116
0.315917	1012.18	0.034614	0.315917
0.320293	1012.18	0.0350191	0.320293
0.324729	1012.19	0.0354299	0.324729
0.329227	1012.19	0.0358463	0.329227
0.333787	1012.19	0.0362684	0.333787
0.338411	1012.2	0.0366963	0.338411
0.343098	1012.2	0.0371301	0.343098
0.347851	1012.21	0.0375699	0.347851
0.352669	1012.21	0.0380158	0.352669
0.357554	1012.21	0.0384677	0.357554
0.362507	1012.22	0.0389259	0.362507
0.367528	1012.22	0.0393904	0.367528
0.372619	1012.23	0.0398613	0.372619
0.37778	1012.23	0.0403386	0.37778
0.383013	1012.23	0.0408225	0.383013
0.388319	1012.24	0.0413131	0.388319
0.393698	1012.24	0.0418104	0.393698
0.399151	1012.25	0.0423145	0.399151
0.40468	1012.25	0.0428256	0.40468
0.410285	1012.26	0.0433436	0.410285
0.415968	1012.26	0.0438688	0.415968
0.42173	1012.27	0.0444012	0.42173
0.427572	1012.27	0.044941	0.427572
0.433494	1012.28	0.0454881	0.433494
0.439499	1012.28	0.0460427	0.439499
0.445587	1012.28	0.046605	0.445587
0.451759	1012.29	0.047175	0.451759
0.458016	1012.3	0.0477527	0.458016
0.464361	1012.3	0.0483385	0.464361
0.470793	1012.31	0.0489322	0.470793
0.477314	1012.31	0.0495341	0.477314
0.483926	1012.32	0.0501443	0.483926
0.490629	1012.32	0.0507628	0.490629
0.497425	1012.33	0.0513898	0.497425
0.504315	1012.33	0.0520254	0.504315
0.5113	1012.34	0.0526697	0.5113
0.518383	1012.34	0.0533228	0.518383
0.525563	1012.35	0.0539849	0.525563
0.532843	1012.36	0.0546561	0.532843
0.540224	1012.36	0.0553364	0.540224
0.547707	1012.37	0.0560261	0.547707
0.555293	1012.37	0.0567252	0.555293
0.562985	1012.38	0.0574338	0.562985
0.570783	1012.39	0.0581522	0.570783
0.57869	1012.39	0.0588804	0.57869
0.586705	1012.4	0.0596186	0.586705
0.594832	1012.41	0.0603668	0.594832
0.603072	1012.41	0.0611253	0.603072
0.611425	1012.42	0.0618942	0.611425
0.619894	1012.43	0.0626735	0.619894
0.628481	1012.43	0.0634636	0.628481
0.637186	1012.44	0.0642644	0.637186
0.646012	1012.45	0.0650761	0.646012
0.654961	1012.45	0.065899	0.654961
0.664033	1012.46	0.066733	0.664033
0.673231	1012.47	0.0675785	0.673231
0.682556	1012.48	0.0684355	0.682556
0.692011	1012.48	0.0693042	0.692011
0.701596	1012.49	0.0701847	0.701596
0.711314	1012.5	0.0710773	0.711314
0.721167	1012.51	0.071982	0.721167
0.731156	1012.52	0.072899	0.731156
0.741284	1012.52	0.0738286	0.741284
0.751552	1012.53	0.0747708	0.751552
0.761962	1012.54	0.0757258	0.761962
0.772517	1012.55	0.0766939	0.772517
0.783217	1012.56	0.0776751	0.783217
0.794066	1012.57	0.0786696	0.794066
0.805065	1012.57	0.0796777	0.805065
0.816217	1012.58	0.0806995	0.816217
0.827523	1012.59	0.0817352	0.827523
0.838985	1012.6	0.082785	0.838985
0.850606	1012.61	0.083849	0.850606
0.862389	1012.62	0.0849275	0.862389
0.874334	1012.63	0.0860206	0.874334
0.886445	1012.64	0.0871286	0.886445
0.898724	1012.65	0.0882516	0.898724
0.911172	1012.66	0.0893898	0.911172
0.923794	1012.67	0.0905434	0.923794
0.93659	1012.68	0.0917127	0.93659
0.949563	1012.69	0.0928978	0.949563
0.962716	1012.7	0.094099	0.962716
0.976051	1012.71	0.0953164	0.976051
0.989571	1012.72	0.0965503	0.989571
1.00328	1012.73	0.0978009	1.00328
1.01718	1012.75	0.0990684	1.01718
1.03126	1012.76	0.100353	1.03126
1.04555	1012.77	0.101655	1.04555
1.06003	1012.78	0.102975	1.06003
1.07471	1012.79	0.104312	1.07471
1.0896	1012.8	0.105667	1.0896
1.10469	1012.82	0.107041	1.10469
1.12	1012.83	0.108433	1.12
1.13551	1012.84	0.109844	1.13551
1.15124	1012.85	0.111274	1.15124
1.16718	1012.87	0.112723	1.16718
1.18335	1012.88	0.114192	1.18335
1.19974	1012.89	0.11568	1.19974
1.21636	1012.91	0.117189	1.21636
1.23321	1012.92	0.118717	1.23321
1.25029	1012.93	0.120266	1.25029
1.26761	1012.95	0.121836	1.26761
1.28517	1012.96	0.123427	1.28517
1.30297	1012.98	0.12504	1.30297
1.32102	1012.99	0.126673	1.32102
1.33932	1013	0.128329	1.33932
1.35787	1013.02	0.130007	1.35787
1.37668	1013.03	0.131707	1.37668
1.39575	1013.05	0.13343	1.39575
1.41508	1013.07	0.135176	1.41508
1.43468	1013.08	0.136945	1.43468
1.45455	1013.1	0.138738	1.45455
1.4747	1013.11	0.140555	1.4747
1.49513	1013.13	0.142396	1.49513
1.51584	1013.15	0.144261	1.51584
1.53684	1013.16	0.146151	1.53684
1.55812	1013.18	0.148066	1.55812
1.57971	1013.2	0.150007	1.57971
1.60159	1013.21	0.151973	1.60159
1.62377	1013.23	0.153966	1.62377
1.64626	1013.25	0.155984	1.64626
1.66907	1013.27	0.158029	1.66907
1.69219	1013.29	0.160102	1.69219
1.71563	1013.31	0.162201	1.71563
1.73939	1013.33	0.164329	1.73939
1.76348	1013.34	0.166484	1.76348
1.78791	1013.36	0.168668	1.78791
1.81268	1013.38	0.17088	1.81268
1.83778	1013.4	0.173122	1.83778
1.86324	1013.42	0.175392	1.86324
1.88905	1013.45	0.177693	1.88905
1.91522	1013.47	0.180023	1.91522
1.94174	1013.49	0.182385	1.94174
1.96864	1013.51	0.184776	1.96864
1.99591	1013.53	0.187199	1.99591
2.02356	1013.55	0.189654	2.02356
2.05159	1013.58	0.19214	2.05159
2.08	1013.6	0.194659	2.08
2.10882	1013.62	0.197211	2.10882
2.13803	1013.65	0.199795	2.13803
2.16764	1013.67	0.202413	2.16764
2.19767	1013.69	0.205065	2.19767
2.22811	1013.72	0.207751	2.22811
2.25897	1013.74	0.210472	2.25897
2.29026	1013.77	0.213228	2.29026
2.32198	1013.79	0.216019	2.32198
2.35415	1013.82	0.218847	2.35415
2.38676	1013.84	0.221711	2.38676
2.41982	1013.87	0.224612	2.41982
2.45333	1013.9	0.227551	2.45333
2.48732	1013.93	0.230528	2.48732
2.52177	1013.95	0.233543	2.52177
2.5567	1013.98	0.236597	2.5567
2.59212	1014.01	0.239691	2.59212
2.62802	1014.04	0.242824	2.62802
2.66442	1014.07	0.245998	2.66442
2.70133	1014.1	0.249213	2.70133
2.73875	1014.13	0.252469	2.73875
2.77668	1014.16	0.255767	2.77668
2.81514	1014.19	0.259108	2.81514
2.85414	1014.22	0.262492	2.85414
2.89367	1014.25	0.265919	2.89367
2.93376	1014.28	0.26939	2.93376
2.97439	1014.32	0.272907	2.97439
3.01559	1014.35	0.276468	3.01559
3.05736	1014.38	0.280076	3.05736
3.09971	1014.42	0.28373	3.09971
3.14265	1014.45	0.28743	3.14265
3.18618	1014.48	0.291179	3.18618
3.23031	1014.52	0.294976	3.23031
3.27506	1014.56	0.298821	3.27506
3.32042	1014.59	0.302716	3.32042
3.36642	1014.63	0.306661	3.36642
3.41305	1014.67	0.310657	3.41305
3.46032	1014.7	0.314704	3.46032
3.50825	1014.74	0.318803	3.50825
3.55685	1014.78	0.322955	3.55685
3.60612	1014.82	0.32716	3.60612
3.65607	1014.86	0.331419	3.65607
3.70671	1014.9	0.335733	3.70671
3.75805	1014.94	0.340102	3.75805
3.81011	1014.98	0.344528	3.81011
3.86288	1015.03	0.34901	3.86288
3.91639	1015.07	0.353549	3.91639
3.97064	1015.11	0.358147	3.97064
4.02564	1015.16	0.362804	4.02564
4.0814	1015.2	0.36752	4.0814
4.13794	1015.25	0.372297	4.13794
4.19525	1015.29	0.377135	4.19525
4.25336	1015.34	0.382035	4.25336
4.31228	1015.38	0.386998	4.31228
4.37201	1015.43	0.392024	4.37201
4.43257	1015.48	0.397115	4.43257
4.49397	1015.53	0.402271	4.49397
4.55622	1015.58	0.407493	4.55622
4.61933	1015.63	0.412782	4.61933
4.68331	1015.68	0.418139	4.68331
4.74818	1015.73	0.423564	4.74818
4.81395	1015.78	0.429058	4.81395
4.88064	1015.84	0.434623	4.88064
4.94824	1015.89	0.440258	4.94824
5.01678	1015.95	0.445966	5.01678
5.08627	1016	0.451747	5.08627
5.15672	1016.06	0.457602	5.15672
5.22815	1016.11	0.463531	5.22815
5.30057	1016.17	0.469537	5.30057
5.37399	1016.23	0.475618	5.37399
5.44843	1016.29	0.481778	5.44843
5.5239	1016.35	0.488016	5.5239
5.60042	1016.41	0.494334	5.60042
5.67799	1016.47	0.500733	5.67799
5.75664	1016.54	0.507213	5.75664
5.83638	1016.6	0.513775	5.83638
5.91722	1016.66	0.520422	5.91722
5.99919	1016.73	0.527153	5.99919
6.08228	1016.8	0.53397	6.08228
6.16653	1016.86	0.540874	6.16653
6.25195	1016.93	0.547866	6.25195
6.33855	1017	0.554947	6.33855
6.42635	1017.07	0.562118	6.42635
6.51536	1017.14	0.56938	6.51536
6.60561	1017.21	0.576735	6.60561
6.69711	1017.28	0.584184	6.69711
6.78988	1017.36	0.591727	6.78988
6.88393	1017.43	0.599367	6.88393
6.97928	1017.51	0.607103	6.97928
7.07595	1017.59	0.614938	7.07595
7.17397	1017.66	0.622873	7.17397
7.27334	1017.74	0.630909	7.27334
7.37409	1017.82	0.639046	7.37409
7.47623	1017.9	0.647288	7.47623
7.57979	1017.99	0.655633	7.57979
7.68478	1018.07	0.664085	7.68478
7.79122	1018.16	0.672645	7.79122
7.89915	1018.24	0.681313	7.89915
8.00856	1018.33	0.690091	8.00856
8.11949	1018.42	0.69898	8.11949
8.23196	1018.51	0.707982	8.23196
8.34599	1018.6	0.717099	8.34599
8.46159	1018.69	0.726331	8.46159
8.5788	1018.78	0.73568	8.5788
8.69763	1018.88	0.745148	8.69763
8.8181	1018.97	0.754736	8.8181
8.94025	1019.07	0.764445	8.94025
9.06409	1019.17	0.774278	9.06409
9.18964	1019.27	0.784235	9.18964
9.31693	1019.37	0.794318	9.31693
9.44598	1019.47	0.804529	9.44598
9.57683	1019.57	0.814869	9.57683
9.70948	1019.68	0.82534	9.70948
9.84397	1019.79	0.835943	9.84397
9.98033	1019.89	0.846681	9.98033
10.1186	1020	0.857554	10.1186
10.2587	1020.12	0.868565	10.2587
10.4008	1020.23	0.879715	10.4008
10.5449	1020.34	0.891006	10.5449
10.691	1020.46	0.90244	10.691
10.839	1020.58	0.914018	10.839
10.9892	1020.7	0.925742	10.9892
11.1414	1020.82	0.937614	11.1414
11.2957	1020.94	0.949636	11.2957
11.4522	1021.06	0.96181	11.4522
11.6108	1021.19	0.974138	11.6108
11.7717	1021.32	0.986621	11.7717
11.9347	1021.45	0.999261	11.9347
12.1	1021.58	1.01206	12.1
12.2676	1021.71	1.02502	12.2676
12.4376	1021.84	1.03815	12.4376
12.6098	1021.98	1.05143	12.6098
12.7845	1022.12	1.06489	12.7845
12.9616	1022.26	1.07852	12.9616
13.1411	1022.4	1.09231	13.1411
13.3232	1022.55	1.10629	13.3232
13.5077	1022.69	1.12043	13.5077
13.6948	1022.84	1.13476	13.6948
13.8845	1022.99	1.14926	13.8845
14.0768	1023.15	1.16395	14.0768
14.2718	1023.3	1.17882	14.2718
14.4695	1023.46	1.19388	14.4695
14.6699	1023.62	1.20912	14.6699
14.8731	1023.78	1.22456	14.8731
15.0791	1023.94	1.24019	15.0791
15.288	1024.11	1.25602	15.288
15.4998	1024.27	1.27204	15.4998
15.7145	1024.44	1.28827	15.7145
15.9321	1024.62	1.3047	15.9321
16.1528	1024.79	1.32133	16.1528
16.3766	1024.97	1.33817	16.3766
16.6034	1025.15	1.35523	16.6034
16.8334	1025.33	1.37249	16.8334
17.0666	1025.52	1.38997	17.0666
17.303	1025.7	1.40767	17.303
17.5426	1025.89	1.42559	17.5426
17.7856	1026.09	1.44374	17.7856
18.032	1026.28	1.4621	18.032
18.2818	1026.48	1.4807	18.2818
18.535	1026.68	1.49953	18.535
18.7917	1026.88	1.5186	18.7917
19.052	1027.09	1.5379	19.052
19.3159	1027.3	1.55744	19.3159
19.5835	1027.51	1.57722	19.5835
19.8547	1027.72	1.59725	19.8547
20.1298	1027.94	1.61753	20.1298
20.4086	1028.16	1.63806	20.4086
20.6913	1028.39	1.65884	20.6913
20.9779	1028.61	1.67988	20.9779
21.2685	1028.85	1.70118	21.2685
21.5631	1029.08	1.72275	21.5631
21.8618	1029.32	1.74458	21.8618
22.1646	1029.56	1.76668	22.1646
22.4716	1029.8	1.78905	22.4716
22.7829	1030.05	1.8117	22.7829
23.0984	1030.3	1.83463	23.0984
23.4184	1030.55	1.85784	23.4184
23.7428	1030.81	1.88133	23.7428
24.0717	1031.07	1.90512	24.0717
24.4051	1031.33	1.92919	24.4051
24.7431	1031.6	1.95357	24.7431
25.0859	1031.87	1.97824	25.0859
25.4333	1032.15	2.00321	25.4333
25.7856	1032.42	2.02849	25.7856
26.1428	1032.71	2.05407	26.1428
26.5049	1032.99	2.07997	26.5049
26.8721	1033.29	2.10619	26.8721
27.2443	1033.58	2.13272	27.2443
27.6217	1033.88	2.15958	27.6217
28.0043	1034.18	2.18676	28.0043
28.3922	1034.49	2.21427	28.3922
28.7854	1034.8	2.24212	28.7854
29.1842	1035.12	2.27031	29.1842
29.5884	1035.44	2.29883	29.5884
29.9983	1035.76	2.3277	29.9983
30.4138	1036.09	2.35692	30.4138
30.8351	1036.43	2.3865	30.8351
31.2622	1036.77	2.41642	31.2622
31.6952	1037.11	2.44671	31.6952
32.1342	1037.46	2.47736	32.1342
32.5794	1037.81	2.50838	32.5794
33.0306	1038.17	2.53977	33.0306
33.4882	1038.53	2.57154	33.4882
33.952	1038.9	2.60368	33.952
34.4223	1039.27	2.63621	34.4223
34.8991	1039.65	2.66913	34.8991
35.3825	1040.03	2.70244	35.3825
35.8726	1040.42	2.73614	35.8726
36.3695	1040.82	2.77024	36.3695
36.8733	1041.22	2.80474	36.8733
37.3841	1041.62	2.83966	37.3841
37.9019	1042.03	2.87498	37.9019
38.4269	1042.45	2.91072	38.4269
38.9592	1042.87	2.94688	38.9592
39.4988	1043.3	2.98346	39.4988
40.0459	1043.73	3.02047	40.0459
40.6006	1044.17	3.05791	40.6006
41.163	1044.62	3.09579	41.163
41.7332	1045.07	3.13411	41.7332
42.3113	1045.53	3.17287	42.3113
42.8973	1046	3.21208	42.8973
43.4915	1046.47	3.25174	43.4915
44.094	1046.95	3.29185	44.094
44.7047	1047.43	3.33241	44.7047
45.324	1047.92	3.37343	45.324
45.9518	1048.42	3.41491	45.9518
46.5883	1048.93	3.45685	46.5883
47.2336	1049.44	3.49925	47.2336
47.8879	1049.96	3.54212	47.8879
48.5512	1050.48	3.58544	48.5512
49.2237	1051.02	3.62924	49.2237
49.9055	1051.56	3.67349	49.9055
50.5968	1052.11	3.71822	50.5968
51.2976	1052.67	3.76341	51.2976
52.0082	1053.23	3.80907	52.0082
52.7286	1053.8	3.8552	52.7286
53.459	1054.38	3.90179	53.459
54.1995	1054.97	3.94885	54.1995
54.9502	1055.57	3.99637	54.9502
55.7114	1056.17	4.04435	55.7114
56.4831	1056.79	4.0928	56.4831
57.2654	1057.41	4.14171	57.2654
58.0587	1058.04	4.19107	58.0587
58.8629	1058.68	4.24089	58.8629
59.6782	1059.33	4.29115	59.6782
60.5048	1059.98	4.34187	60.5048
61.3429	1060.65	4.39303	61.3429
62.1926	1061.32	4.44462	62.1926
63.0541	1062.01	4.49665	63.0541
63.9275	1062.7	4.54911	63.9275
64.813	1063.41	4.60198	64.813
65.7108	1064.12	4.65527	65.7108
66.621	1064.85	4.70897	66.621
67.5438	1065.58	4.76307	67.5438
68.4794	1066.33	4.81755	68.4794
69.4279	1067.08	4.87241	69.4279
70.3896	1067.85	4.92764	70.3896
71.3646	1068.62	4.98323	71.3646
72.3531	1069.41	5.03917	72.3531
73.3553	1070.21	5.09544	73.3553
74.3714	1071.02	5.15202	74.3714
75.4016	1071.84	5.20891	75.4016
76.446	1072.67	5.26609	76.446
77.5049	1073.51	5.32354	77.5049
78.5785	1074.36	5.38124	78.5785
79.6669	1075.23	5.43918	79.6669
80.7704	1076.11	5.49733	80.7704
81.8892	1077	5.55567	81.8892
83.0235	1077.91	5.61418	83.0235
84.1735	1078.82	5.67284	84.1735
85.3395	1079.75	5.73161	85.3395
86.5216	1080.69	5.79048	86.5216
87.72	1081.65	5.8494	87.72
88.9351	1082.62	5.90836	88.9351
90.167	1083.6	5.96732	90.167
91.4159	1084.6	6.02624	91.4159
92.6822	1085.6	6.08509	92.6822
93.966	1086.63	6.14383	93.966
95.2676	1087.67	6.20242	95.2676
96.5872	1088.72	6.26082	96.5872
97.9251	1089.79	6.31898	97.9251
99.2815	1090.87	6.37686	99.2815
100.657	1091.97	6.4344	100.657
102.051	1093.08	6.49156	102.051
103.465	1094.21	6.54828	103.465
104.898	1095.35	6.60449	104.898
106.351	1096.51	6.66015	106.351
107.824	1097.69	6.71519	107.824
109.317	1098.88	6.76953	109.317
110.832	1100.09	6.82312	110.832
112.367	1101.32	6.87587	112.367
113.923	1102.56	6.92771	113.923
115.501	1103.82	6.97855	115.501
117.101	1105.1	7.02832	117.101
118.723	1106.4	7.07691	118.723
120.368	1107.71	7.12424	120.368
122.035	1109.04	7.17021	122.035
123.725	1110.4	7.21472	123.725
125.439	1111.77	7.25765	125.439
127.177	1113.16	7.29889	127.177
128.938	1114.57	7.33833	128.938
130.724	1116	7.37583	130.724
132.535	1117.45	7.41127	132.535
134.371	1118.91	7.44452	134.371
136.232	1120.4	7.47542	136.232
138.119	1121.92	7.50383	138.119
140.032	1123.45	7.52959	140.032
141.972	1125	7.55253	141.972
143.938	1126.58	7.57249	143.938
145.932	1128.17	7.58928	145.932
147.954	1129.79	7.60272	147.954
150.003	1131.44	7.61261	150.003
