# Supplementary material for: Electrical Conductivity of Subsurface Ocean Analogue Solutions from Molecular Dynamics Simulations
Source: ACS Earth Space Chem. 2024 Jun 8;8(6):1146–53. doi: 10.1021/acsearthspacechem.3c00345 (PMC11194852; doi:10.1021/acsearthspacechem.3c00345)
Supplement: Supplementary file 2 — sp3c00345_si_002.zip [file sp3c00345_si_002.zip › CodeMar122024/CondVsP.py]

import pandas as pd
import matplotlib.pyplot as plt
from matplotlib.lines import Line2D
from matplotlib.cm import ScalarMappable
from matplotlib.colors import Normalize
import numpy as np
import matplotlib.cm as cm

# Read the Excel file
df = pd.read_excel('ForPythonPlots.xlsx', sheet_name='SigmaVsP_5wtpct_298K')

# Exclude specified data from the DataFrame
exclude_methods = ['TIP4P', 'Pan et al (2021) Experiments (Mush)']
df = df[~df['Method'].isin(exclude_methods)]

# Group the data by method
grouped_data = df.groupby('Method')

# Set up colorbar
cbar_label = 'Temperature (K)'
cmap = 'cool'
vmin = 266  # Minimum temperature value
vmax = 300  # Maximum temperature value
normalize = Normalize(vmin=vmin, vmax=vmax)
scalar_map = ScalarMappable(norm=normalize, cmap=cmap)

# Create the figure and axes
fig, ax = plt.subplots(figsize=(7.5,6))

# Plot the data for each method
# Plot the data for each method
legend_handles = []
for method, data in grouped_data:
    color = scalar_map.to_rgba(data['Temperature_K'])
    marker = 'o'  # Default marker
    markersize = 6
    fillstyle = None
    if method == 'SPC/E MD Sims from this work':
        marker = 's'
    elif method == 'Simnyo and Keppler (2016) Experiments':
        marker = 'h'
        markersize *= 1.2
        fillstyle = 'none'
    elif method == 'Guo and Keppler (2019) Experiments':
        marker = '>'
        fillstyle = 'none'
    elif method == 'Adams and Hall (1930) Experiments':
        marker = 'p'
        markersize *= 1.2
        fillstyle = 'none'
    elif method == 'Defense Lab (1964) Experiments':
        marker = 'D'  # Change this to 's' for an open square
        fillstyle = 'none'
    elif method == 'McCleskey et al (2011) Experiments':
        marker = '*'
        markersize *= 1.4
        fillstyle = 'none'
    elif method == 'Pan et al (2021) SPC/E MD Sims':
        marker = '^'
    elif method == 'Pan et al (2021) Experiments (Liquid)':
        marker = 'v'
        fillstyle = 'none'

    # Setting colors using c kwarg conflicts with open symbols; handle them separately
    if fillstyle == 'none':
        plt.scatter(data['P_MPa'], data['Cond_S_m'], label=method, marker=marker, edgecolors=color, facecolors='none', s=markersize**2)
    else:
        plt.scatter(data['P_MPa'], data['Cond_S_m'], label=method, marker=marker, c=color, s=markersize**2)
    legend_handles.append(Line2D([], [], color='black', marker=marker, linestyle='none', fillstyle=fillstyle, markersize=markersize*1.3, label=method))

    # Plot the regression lines for each temperature
    for temp in [290, 295, 300]:
        A_1 = 0.03095324280015312
        A_2 = -7.259455234879012
        A_3 = -64514862.92332411
        A_4 = 1382906205.127803
        A_5 = 287101.32343402103
        n = 1.0219976203354875
        P = np.linspace(0.1, 2000, 1000)
        conductivity_values = ((A_1 * temp + A_2) * (5) ** n) * np.exp(((-A_3 * (5)) + (A_5 * P)) / (temp - A_4))
        color = scalar_map.to_rgba(temp)
        ax.plot(P, conductivity_values, label=f'Regression at {temp}K', linestyle='--', c=color)

legend_handles.append(Line2D([], [], color='black', linestyle='--', label='SPC/E MD fits from this work'))

# Set labels and title with fontsize
plt.xlabel('Pressure (MPa)', fontsize=14)
plt.ylabel('Conductivity (S/m)', fontsize=14)
plt.title('Conductivity of 5 wt% NaCl', fontsize=14)

# Set fontsize for axes numbers
plt.xticks(fontsize=14)
plt.yticks(fontsize=14)

# Add colorbar with extend='neither' to remove the white part
cbar = plt.colorbar(scalar_map, ax=ax, label=cbar_label, extend='neither')
cbar.ax.tick_params(labelsize=14)  # Set font size for colorbar numbers
cbar.set_label(cbar_label, fontsize=14, fontname='Bitter')  # Set font properties for colorbar label

# Adjust legend position
plt.legend(handles=legend_handles, loc='upper center', bbox_to_anchor=(0.5, -0.15), ncol=2)

# Show the plot
plt.tight_layout()
# plt.show()
plt.savefig('CondVsPMar9.png', dpi=300)
