# Supplementary material for: Electrical Conductivity of Subsurface Ocean Analogue Solutions from Molecular Dynamics Simulations
Source: ACS Earth Space Chem. 2024 Jun 8;8(6):1146–53. doi: 10.1021/acsearthspacechem.3c00345 (PMC11194852; doi:10.1021/acsearthspacechem.3c00345)
Supplement: Supplementary file 2 — sp3c00345_si_002.zip [file sp3c00345_si_002.zip › CodeMar122024/CondVsT_newFit.py]

import pandas as pd
import matplotlib.pyplot as plt
from matplotlib.collections import LineCollection
from matplotlib.cm import ScalarMappable
from matplotlib.colors import Normalize
from matplotlib.lines import Line2D
import numpy as np


# Read the Excel file
df = pd.read_excel('ForPythonPlots.xlsx', sheet_name='SigmaVsT_AmbP_10wtpct')

# Group the data by method
grouped_data = df.groupby('Method')

# Create the plot
fig, ax = plt.subplots(figsize=(7.5,6))

# Define the legend labels and colors
legend_labels = {'Def': 'Defense Lab (1964) experimental data', 'PanMD': 'Pan (2021) MD (SPC/E)',
                 'SPCE': 'MD (SPC/E) from this work'}
legend_colors = {'Def': 'black', 'PanMD': 'blue', 'SPCE': 'red'}

# Plot the data for each method
legend_handles = []
markersize = 8
for method, data in grouped_data:
    if method in legend_labels:
        legend_label = legend_labels[method]
    else:
        legend_label = method
    if method == 'Def':
        marker = 'D'
        ax.scatter(data['Temperature_K'], data['Cond_S_m'], c='none', edgecolors='black', marker=marker, s=markersize**2,
                   linewidths=1, label=legend_label)  # Use custom legend label
        legend_handles.append(Line2D([], [], color='black', fillstyle='none', linestyle='none', marker=marker, markersize=markersize,
                                     markeredgewidth=1, label=legend_label))  # Add to legend handles
    else:
        if method == 'PanMD':
            symbol = '^'
            color = legend_colors[method]  # Set color to blue
        elif method == 'SPCE':
            symbol = 's'  # Closed squares for SPCE
            color = legend_colors[method]  # Set color to red
        else:
            continue  # Skip TIP4P data

        ax.scatter(data['Temperature_K'], data['Cond_S_m'], c=color, marker=symbol, s=markersize**2,
                   edgecolors=color, linewidths=0.5, label=legend_label)

        legend_handles.append(Line2D([], [], color=color, linestyle='', marker=symbol, markersize=markersize,
                                     markeredgewidth=0, label=legend_label))

# Set labels and title
ax.set_xlabel('Temperature (K)', fontsize=14)
ax.set_ylabel('Conductivity (S/m)', fontsize=14)
ax.set_title('Conductivity of 10 wt% NaCl at Ambient Pressure', fontsize=14)

# Set axis tick label font size
ax.tick_params(axis='both', labelsize=12)


# Define your custom equation
def custom_equation(T, A_1, A_2, A_3, A_4, A_5, wtpct, P):
    # Z = ((A_1*T + A_2)*(wtpct)**n) * np.exp((-A_3 * (wtpct)) / (T-A_4))
    Z = ((A_1*T + A_2)*(wtpct)**n) * np.exp(((-A_3 * (wtpct)) + (A_5 * P)) / (T-A_4)) # Zhang 2020 with P modification

    return Z


# Generate data for regression line
T = np.linspace(260, 300, 1000)
wtpct = 10
P = 0.1

# fit parameters from SPCE data only
A_1 = 0.03095324280015312
A_2 = -7.259455234879012
A_3 = -64514862.92332411
A_4 = 1382906205.127803
A_5 = 287101.32343402103
n = 1.0219976203354875

# # fit parameters from SPCE and def lab
# A_1 = 0.029666234286695996
# A_2 = -6.996393604330033
# A_3 = -23921634.88805057
# A_4 = 980147139.2151341
# A_5 = 195861.5296510702
# n = 0.9521810358230306


conductivity_values = custom_equation(T, A_1, A_2, A_3, A_4, A_5, wtpct, P)


# def custom_equation(T, A_1, A_2, A_3, wtpct,P):
#     Z = A_1 * (wtpct ** (n)) * np.exp(-A_2 / T) + A_3 * P
#     return Z
#
# # Generate data for regression line
# wtpct = 10
# T = np.linspace(260, 300, 1000)
# A_1 = 876.5991227409131
# A_2 = 1679.3542769647631
# A_3 = -0.0020025343852641078
# n = 0.6121868115579724
# P = 0.1
# conductivity_values = custom_equation(T, A_1, A_2,A_3, wtpct, P)

# Plot the regression line
ax.plot(T, conductivity_values, linestyle='--', color='red')

# Add legend with markers and regression line
legend_handles.append(Line2D([], [], color='red', linestyle='--', label='Fit from SPC/E data'))

ax.legend(handles=legend_handles, fontsize=12, handlelength=1.5)


# Show the plot
plt.tight_layout()
plt.show()
plt.savefig('CondVsTMar9.png', dpi=300)
