# Supplementary material for: Electrical Conductivity of Subsurface Ocean Analogue Solutions from Molecular Dynamics Simulations
Source: ACS Earth Space Chem. 2024 Jun 8;8(6):1146–53. doi: 10.1021/acsearthspacechem.3c00345 (PMC11194852; doi:10.1021/acsearthspacechem.3c00345)
Supplement: Supplementary file 2 — sp3c00345_si_002.zip [file sp3c00345_si_002.zip › CodeMar122024/ForPythonPlots.xlsx]

## Sheet: SummaryOurData
Method	T_K	P_MPa	wtpct	Dens_kg_m3	Cond_S_m	ln cond	t-285	conc - 5
SPCE	246	200	10.64	1183.59	3.02	1.10526	-39	5.64
SPCE	248	300	10	1203.91	3.05	1.11514	-37	5
SPCE	252	200	2	1110.26	1.09	0.0861777	-33	-3
SPCE	252	400	10	1225.79	3.83	1.34286	-33	5		ln cond = A_1 (conc-5) - A_2 / (t-285) + A_3 * P
SPCE	252	200	10.64	1181.08	3.76	1.32442	-33	5.64
SPCE	255	300	10	1200.86	4.26	1.44927	-30	5
SPCE	257	100	10.64	1149.54	4.46	1.49515	-28	5.64
SPCE	258	500	10	1244.51	4.28	1.45395	-27	5
SPCE	263	200	2	1106.51	1.74	0.553885	-22	-3
SPCE	263	300	10	1197.33	5.69	1.73871	-22	5
SPCE	263	400	10	1220.82	5.25	1.65823	-22	5		cond = = (conc -5) ^ A_1 * exp(-A_2 / (t - 285) * A_3 * P
SPCE	263	100	10.64	1147.01	5.5	1.70475	-22	5.64
SPCE	263	200	10.64	1176.35	5.48	1.70111	-22	5.64
SPCE	266	500	10	1240.79	5.81	1.75958	-19	5
SPCE	266	0.1	10.64	1111.79	6.01	1.79342	-19	5.64
SPCE	271	700	10	1276.1	6.39	1.85473	-14	5
SPCE	273	0.1	2	1027.79	1.94	0.662688	-12	-3
SPCE	273	100	2	1067.87	2.02	0.703098	-12	-3
SPCE	273	200	2	1102.69	2.17	0.774727	-12	-3
SPCE	273	300	10	1192.74	7.47	2.01089	-12	5
SPCE	273	400	10	1216.22	6.85	1.92425	-12	5
SPCE	273	500	10	1237.48	7.19	1.97269	-12	5
SPCE	273	0.1	10.64	1108.35	7.55	2.02155	-12	5.64
SPCE	273	100	10.64	1142.37	7.26	1.98238	-12	5.64
SPCE	273	200	10.64	1171.72	7.49	2.01357	-12	5.64
SPCE	278	700	10	1272.79	7.96	2.07443	-7	5
SPCE	285	0.1	10	1096.13	10.17	2.31944	0	5
SPCE	285	100	10	1130.87	10.31	2.33311	0	5
SPCE	285	200	10	1160.7	10.08	2.31055	0	5
SPCE	285	200	10	1160.69	9.49	2.25024	0	5
SPCE	285	200	10	1160.7	9.82	2.28442	0	5
SPCE	285	200	10	1160.66	9.14	2.21266	0	5
SPCE	285	200	10	1160.69	10.06	2.30857	0	5
SPCE	285	300	10	1186.91	9.41	2.24177	0	5
SPCE	285	400	10	1210.44	9.09	2.20717	0	5
SPCE	285	500	10	1231.74	9.04	2.20166	0	5
SPCE	285	700	10	1269.43	8.76	2.1702	0	5
SPCE	285	900	10	1302.16	8.42	2.13061	0	5
SPCE	285	900	10	1302.16	8.66	2.15871	0	5
SPCE	285	900	10	1302.18	9.31	2.23109	0	5
SPCE	285	900	10	1302.15	8.16	2.09924	0	5
SPCE	291	1000	10	1314.24	9.22	2.22138	6	5
SPCE	293	900	10	1298.32	9.81	2.2834	8	5
SPCE	298	0.1	5.15	1044.68	7.52	2.01757	13	0.15
SPCE	298	100	5.15	1082.99	8.12	2.09433	13	0.15
SPCE	298	200	5.15	1115.61	8.04	2.08443	13	0.15
SPCE	298	300	5.15	1144.13	7.94	2.07191	13	0.15
SPCE	298	400	5.15	1169.43	8.12	2.09433	13	0.15
SPCE	298	500	5.15	1192.23	7.4	2.00148	13	0.15
SPCE	298	700	5.15	1232.12	7.09	1.95869	13	0.15
SPCE	298	900	5.15	1266.38	7.41	2.00283	13	0.15
SPCE	298	1000	5.15	1281.88	6.79	1.91545	13	0.15
SPCE	298	1300	5.15	1323.46	6.41	1.85786	13	0.15
SPCE	298	1700	5.15	1370.4	5.52	1.70838	13	0.15
SPCE	298	2000	5.15	1401.02	5.03	1.61542	13	0.15
SPCE	298	0.1	10	1088.5	13.28	2.58626	13	5
SPCE	298	0.1	10	1088.43	13.6	2.61007	13	5
SPCE	298	0.1	10	1088.45	12.07	2.49072	13	5
SPCE	298	0.1	10	1088.45	12.23	2.50389	13	5
SPCE	298	500	10	1225.35	11.66	2.45616	13	5
SPCE	298	500	10	1225.27	12.05	2.48906	13	5
SPCE	298	500	10	1225.28	11.42	2.43537	13	5
SPCE	298	500	10	1225.26	12.16	2.49815	13	5
SPCE	298	1000	10	1310.92	10.71	2.37118	13	5
SPCE	298	1000	10	1310.92	10.71	2.37118	13	5
SPCE	298	1000	10	1310.84	10.91	2.38968	13	5
SPCE	298	1000	10	1310.85	11.04	2.40153	13	5
SPCE	298	0.1	10.64	1094.16	13.57	2.60786	13	5.64
SPCE	298	100	10.64	1129.11	13.09	2.57185	13	5.64
SPCE	298	200	10.64	1158.92	13.62	2.61154	13	5.64
SPCE	298	300	10.64	1185.07	12.86	2.55412	13	5.64
SPCE	298	400	10.64	1208.46	13.08	2.57108	13	5.64
SPCE	298	500	10.64	1229.68	12.65	2.53766	13	5.64
SPCE	298	700	10.64	1267.21	11.84	2.47148	13	5.64
SPCE	298	900	10.64	1299.82	11.61	2.45187	13	5.64
SPCE	298	1000	10.64	1314.71	10.71	2.37118	13	5.64
SPCE	298	1300	10.64	1355.03	9.8	2.28238	13	5.64
SPCE	298	1700	10.64	1401.12	8.81	2.17589	13	5.64
SPCE	298	2000	10.64	1431.43	8.77	2.17134	13	5.64
SPCE	307	1300	10	1347.15	10.63	2.36368	22	5
TIP4P	246	200	10	1185.35	4.33	1.46557	-39	5
TIP4P	248	300	10	1211.49	4.76	1.56025	-37	5
TIP4P	252	200	2.23	1116.57	1.61	0.476234	-33	-2.77
TIP4P	252	200	10	1182.95	5.01	1.61144	-33	5
TIP4P	252	400	10	1233.73	5.37	1.68083	-33	5
TIP4P	255	300	10	1208.5	5.93	1.78002	-30	5
TIP4P	257	100	10	1150.08	5.85	1.76644	-28	5
TIP4P	258	500	10	1252.61	6.42	1.85942	-27	5
TIP4P	263	100	2.23	1075.09	2.24	0.806476	-22	-2.77
TIP4P	263	200	2.23	1112.51	2.61	0.95935	-22	-2.77
TIP4P	263	100	10	1147.5	7.63	2.03209	-22	5
TIP4P	263	200	10	1178.2	7.51	2.01624	-22	5
TIP4P	263	300	10	1204.94	7.63	2.03209	-22	5
TIP4P	266	0.1	10	1109.9	7	1.94591	-19	5
TIP4P	266	500	10	1248.93	8.66	2.15871	-19	5
TIP4P	271	700	10	1284.62	8.81	2.17589	-14	5
TIP4P	273	0.1	2.23	1027.73	2.97	1.08856	-12	-2.77
TIP4P	273	100	2.23	1071.58	2.99	1.09527	-12	-2.77
TIP4P	273	0.1	10	1106.48	9.95	2.29757	-12	5
TIP4P	273	100	10	1142.75	9.38	2.23858	-12	5
TIP4P	273	200	10	1173.49	9.64	2.26592	-12	5
TIP4P	273	300	10	1200.25	8.58	2.14943	-12	5
TIP4P	273	400	10	1224.04	7.19	1.97269	-12	5
TIP4P	273	500	10	1245.6	9.24	2.22354	-12	5
TIP4P	278	700	10	1281.3	10.19	2.32141	-7	5
TIP4P	285	0.1	10	1099.66	11.95	2.48073	0	5
TIP4P	285	200	10	1167.38	12.63	2.53607	0	5
TIP4P	285	200	10	1167.37	13.14	2.57566	0	5
TIP4P	285	200	10	1167.37	11.9	2.47654	0	5
TIP4P	285	200	10	1167.36	12.44	2.52092	0	5
TIP4P	285	200	10	1167.39	12.31	2.51041	0	5
TIP4P	285	300	10	1194.24	12.36	2.51447	0	5
TIP4P	285	400	10	1218.14	12.01	2.48574	0	5
TIP4P	285	500	10	1239.76	12.7	2.5416	0	5
TIP4P	285	700	10	1277.9	11.54	2.44582	0	5
TIP4P	285	900	10	1311.03	12.38	2.51608	0	5
TIP4P	285	900	10	1311.02	12.41	2.5185	0	5
TIP4P	285	900	10	1311.03	12.38	2.51608	0	5
TIP4P	285	900	10	1311.01	11.54	2.44582	0	5
TIP4P	285	900	10	1311.04	11	2.3979	0	5
TIP4P	285	900	10	1311.03	10.46	2.34756	0	5
TIP4P	291	1000	10	1323.25	13.23	2.58249	6	5
TIP4P	293	900	10	1307.13	13.38	2.59376	8	5
TIP4P	298	500	2.23	1178.13	5.45	1.69562	13	-2.77
TIP4P	298	500	2.23	1178.11	4.98	1.60543	13	-2.77
TIP4P	298	1000	2.23	1271.39	4.99	1.60744	13	-2.77
TIP4P	298	0.1	5	1042.5	9.54	2.25549	13	0
TIP4P	298	100	5	1084	9.45	2.24601	13	0
TIP4P	298	200	5	1118.36	9.44	2.24496	13	0
TIP4P	298	300	5	1147.9	9.45	2.24601	13	0
TIP4P	298	400	5	1173.88	9.77	2.27932	13	0
TIP4P	298	500	5	1197.16	9.69	2.27109	13	0
TIP4P	298	900	5	1272.38	9.67	2.26903	13	0
TIP4P	298	1000	5	1288.09	8.89	2.18493	13	0
TIP4P	298	1300	5	1330.2	9.14	2.21266	13	0
TIP4P	298	1700	5	1377.74	7.44	2.00687	13	0
TIP4P	298	2000	5	1408.76	6.78	1.91398	13	0
TIP4P	298	0.1	10	1091.18	16.04	2.77509	13	5
TIP4P	298	0.1	10	1091.36	16.5	2.80336	13	5
TIP4P	298	0.1	10	1091.3	16.31	2.79178	13	5
TIP4P	298	0.1	10	1091.29	14.98	2.70672	13	5
TIP4P	298	0.1	10	1091.34	16.35	2.79423	13	5
TIP4P	298	100	10	1128.76	15.79	2.75938	13	5
TIP4P	298	200	10	1160.12	16.38	2.79606	13	5
TIP4P	298	300	10	1187.24	16.33	2.793	13	5
TIP4P	298	500	10	1233.08	16.82	2.82257	13	5
TIP4P	298	500	10	1233.17	16.89	2.82672	13	5
TIP4P	298	500	10	1233.17	16.18	2.78378	13	5
TIP4P	298	500	10	1233.15	15.51	2.74148	13	5
TIP4P	298	700	10	1271.48	15.69	2.75302	13	5
TIP4P	298	900	10	1304.62	15.45	2.73761	13	5
TIP4P	298	1000	10	1319.78	14.63	2.68307	13	5
TIP4P	298	1000	10	1319.87	14.83	2.69665	13	5
TIP4P	298	1000	10	1319.86	14.01	2.63977	13	5
TIP4P	298	1000	10	1319.85	15.15	2.718	13	5
TIP4P	298	1000	10	1319.85	15.44	2.73696	13	5
TIP4P	298	1300	10	1360.75	13.47	2.60046	13	5
TIP4P	298	1700	10	1407.53	12.64	2.53687	13	5
TIP4P	298	2000	10	1438.29	10	2.30259	13	5
TIP4P	307	1300	10	1356.51	16.57	2.80759	22	5
DefLab	277.964	0.1	1		1.09176	0.0877913	-7.03583	-4
DefLab	277.923	0.1	2		1.8746	0.628394	-7.07652	-3
DefLab	277.952	0.1	5		4.94068	1.5975	-7.04845	0
DefLab	278.068	0.1	10		8.57353	2.14868	-6.93217	5
DefLab	282.945	0.1	1		1.27571	0.243504	-2.05502	-4
DefLab	282.894	0.1	2		2.31349	0.838758	-2.10641	-3
DefLab	282.978	0.1	5		5.3	1.66771	-2.02205	0
DefLab	283.006	0.1	10		9.25397	2.22505	-1.99413	5
DefLab	287.907	0.1	1		1.41505	0.347164	2.90677	-4
DefLab	287.932	0.1	2		2.60268	0.956541	2.93187	-3
DefLab	288.008	0.1	5		6.07292	1.80384	3.00791	0
DefLab	288.032	0.1	10		10.6	2.36085	3.03226	5
DefLab	292.966	0.1	1		1.67049	0.513115	7.96584	-4
DefLab	292.882	0.1	2		2.94444	1.07992	7.88238	-3
DefLab	292.948	0.1	5		6.70115	1.90228	7.94832	0
DefLab	292.971	0.1	10		11.898	2.47637	7.97089	5
DefLab	297.921	0.1	1		1.85079	0.615615	12.9211	-4
DefLab	298.002	0.1	2		3.27528	1.1864	13.0025	-3
DefLab	297.975	0.1	5		7.47436	2.01148	12.9753	0
DefLab	297.908	0.1	10		12.9556	2.56152	12.9083	5
DefLab	302.964	0.1	1		2.08214	0.733398	17.9635	-4
DefLab	302.948	0.1	2		3.62112	1.28678	17.9477	-3
DefLab	302.916	0.1	5		8.44928	2.13408	17.9157	0
DefLab	302.847	0.1	10		14.9487	2.70463	17.847	5
DefLab	278	0.1	1		1.11	0.10436	-7	-4
DefLab	278	0.1	2		1.87	0.625938	-7	-3
DefLab	278	0.1	2.9		2.92	1.07158	-7	-2.1
DefLab	278	0.1	4.85		4.81	1.5707	-7	-0.15
DefLab	278	0.1	9.3		8.13	2.09556	-7	4.3
DefLab	278	0.1	13.75		10.47	2.34851	-7	8.75
DefLab	278	0.1	17.68		12.5	2.52573	-7	12.68
DefLab	283	0.1	1		1.27	0.239017	-2	-4
DefLab	283	0.1	2		2.33	0.845868	-2	-3
DefLab	283	0.1	2.9		3.39	1.22083	-2	-2.1
DefLab	283	0.1	4.85		5.15	1.639	-2	-0.15
DefLab	283	0.1	9.3		8.81	2.17589	-2	4.3
DefLab	283	0.1	13.75		11.11	2.40785	-2	8.75
DefLab	283	0.1	17.68		13.99	2.63834	-2	12.68
DefLab	288	0.1	1		1.41	0.34359	3	-4
DefLab	288	0.1	2		2.56	0.940007	3	-3
DefLab	288	0.1	2.9		3.92	1.36609	3	-2.1
DefLab	288	0.1	4.85		5.97	1.78675	3	-0.15
DefLab	288	0.1	9.3		10.1	2.31254	3	4.3
DefLab	288	0.1	13.75		13.33	2.59002	3	8.75
DefLab	288	0.1	17.68		15.69	2.75302	3	12.68
DefLab	293	0.1	1		1.67	0.512824	8	-4
DefLab	293	0.1	2		2.94	1.07841	8	-3
DefLab	293	0.1	2.9		4.35	1.47018	8	-2.1
DefLab	293	0.1	4.85		6.49	1.87026	8	-0.15
DefLab	293	0.1	9.3		11.3	2.4248	8	4.3
DefLab	293	0.1	13.75		14.55	2.67759	8	8.75
DefLab	293	0.1	17.68		17.54	2.86448	8	12.68
DefLab	298	0.1	1		1.83	0.604316	13	-4
DefLab	298	0.1	2		3.23	1.17248	13	-3
DefLab	298	0.1	2.9		4.76	1.56025	13	-2.1
DefLab	298	0.1	4.85		7.14	1.96571	13	-0.15
DefLab	298	0.1	9.3		12.05	2.48906	13	4.3
DefLab	298	0.1	13.75		15.5	2.74084	13	8.75
DefLab	298	0.1	17.68		18.02	2.89148	13	12.68
DefLab	303	0.1	1		2.08	0.732368	18	-4
DefLab	303	0.1	2		3.57	1.27257	18	-3
DefLab	303	0.1	2.9		5.26	1.66013	18	-2.1
DefLab	303	0.1	4.85		8.2	2.10413	18	-0.15
DefLab	303	0.1	9.3		13.84	2.62756	18	4.3
DefLab	303	0.1	13.75		17.7	2.87356	18	8.75
DefLab	303	0.1	17.68		20.58	3.02432	18	12.68

## Sheet: DefLab
Method	T_K	P_Mpa	wtpct	Cond_S_m
DefLab	277.964	0.1	1	1.09176
DefLab	277.923	0.1	2	1.8746
DefLab	277.952	0.1	5	4.94068
DefLab	278.068	0.1	10	8.57353
DefLab	282.945	0.1	1	1.27571
DefLab	282.894	0.1	2	2.31349
DefLab	282.978	0.1	5	5.3
DefLab	283.006	0.1	10	9.25397
DefLab	287.907	0.1	1	1.41505
DefLab	287.932	0.1	2	2.60268
DefLab	288.008	0.1	5	6.07292
DefLab	288.032	0.1	10	10.6
DefLab	292.966	0.1	1	1.67049
DefLab	292.882	0.1	2	2.94444
DefLab	292.948	0.1	5	6.70115
DefLab	292.971	0.1	10	11.898
DefLab	297.921	0.1	1	1.85079
DefLab	298.002	0.1	2	3.27528
DefLab	297.975	0.1	5	7.47436
DefLab	297.908	0.1	10	12.9556
DefLab	302.964	0.1	1	2.08214
DefLab	302.948	0.1	2	3.62112
DefLab	302.916	0.1	5	8.44928
DefLab	302.847	0.1	10	14.9487
DefLab	278	0.1	1	1.11
DefLab	278	0.1	2	1.87
DefLab	278	0.1	2.9	2.92
DefLab	278	0.1	4.85	4.81
DefLab	278	0.1	9.3	8.13
DefLab	278	0.1	13.75	10.47
DefLab	278	0.1	17.68	12.5
DefLab	283	0.1	1	1.27
DefLab	283	0.1	2	2.33
DefLab	283	0.1	2.9	3.39
DefLab	283	0.1	4.85	5.15
DefLab	283	0.1	9.3	8.81
DefLab	283	0.1	13.75	11.11
DefLab	283	0.1	17.68	13.99
DefLab	288	0.1	1	1.41
DefLab	288	0.1	2	2.56
DefLab	288	0.1	2.9	3.92
DefLab	288	0.1	4.85	5.97
DefLab	288	0.1	9.3	10.1
DefLab	288	0.1	13.75	13.33
DefLab	288	0.1	17.68	15.69
DefLab	293	0.1	1	1.67
DefLab	293	0.1	2	2.94
DefLab	293	0.1	2.9	4.35
DefLab	293	0.1	4.85	6.49
DefLab	293	0.1	9.3	11.3
DefLab	293	0.1	13.75	14.55
DefLab	293	0.1	17.68	17.54
DefLab	298	0.1	1	1.83
DefLab	298	0.1	2	3.23
DefLab	298	0.1	2.9	4.76
DefLab	298	0.1	4.85	7.14
DefLab	298	0.1	9.3	12.05
DefLab	298	0.1	13.75	15.5
DefLab	298	0.1	17.68	18.02
DefLab	303	0.1	1	2.08
DefLab	303	0.1	2	3.57
DefLab	303	0.1	2.9	5.26
DefLab	303	0.1	4.85	8.2
DefLab	303	0.1	9.3	13.84
DefLab	303	0.1	13.75	17.7
DefLab	303	0.1	17.68	20.58

## Sheet: SigmaVsWtpct_AmbTP
Method	wtpct	Cond_S_m	Temp (K)
Chowdhuri (2001) MD (SPC/E)	0	0	298
Chowdhuri (2001) MD (SPC/E)	4.89118	7.5	298
Chowdhuri (2001) MD (SPC/E)	11.3921	16	298
Chowdhuri (2001) MD (SPC/E)	16.3722	21	298
Chowdhuri (2001) MD (SPC/E)	20.8222	22	298
Yoon (2019) MD (SPC/E) (20 MPa)	0.162	0.305	298
Yoon (2019) MD (SPC/E) (20 MPa)	0.96	1.5	298
Yoon (2019) MD (SPC/E) (20 MPa)	1.9	2.75	298
McCleskey (2011) Lab Experiments	0.000584397	0.001295	298
McCleskey (2011) Lab Experiments	0.00584366	0.01224	298
McCleskey (2011) Lab Experiments	0.0584059	0.1185	298
McCleskey (2011) Lab Experiments	0.581005	1.06	298
McCleskey (2011) Lab Experiments	2.83904	4.652	298
McCleskey (2011) Lab Experiments	5.52133	8.43	298
Defense Lab (1964) Lab Experiments	1	1.83	298
Defense Lab (1964) Lab Experiments	2	3.23	298
Defense Lab (1964) Lab Experiments	2.9	4.76	298
Defense Lab (1964) Lab Experiments	4.85	7.14	298
Defense Lab (1964) Lab Experiments	5	7.47436	298
Defense Lab (1964) Lab Experiments	9.3	12.05	298
Defense Lab (1964) Lab Experiments	10	12.9556	298
Defense Lab (1964) Lab Experiments	13.75	15.5	298
Defense Lab (1964) Lab Experiments	17.68	18.02	298
MD (SPC/E) from this work	5.15	7.52453	298
MD (SPC/E) from this work	10.64	13.5652	298
Pan (2021) MD (SPC/E)	5	6.24599	295
Pan (2021) MD (SPC/E)	10	8.49319	295
MD (TIP4P) from this work	2.23	5.4503	298
MD (TIP4P) from this work	5	9.53958	298
MD (TIP4P) from this work	10	16.0362	298

## Sheet: SigmaVsT_AmbP_10wtpct
Method	Temperature_K	Cond_S_m	wtpct
Def	278.068	8.57353	10
Def	283.006	9.25397	10
Def	288.032	10.6	10
Def	292.971	11.898	10
Def	297.908	12.9556	10
Def	302.847	14.9487	10
SPCE	266	6.01209	10.64
SPCE	273	7.54725	10.64
SPCE	285	10.1684	10
SPCE	298	13.5652	10.64
TIP4P	266	7.00079	10
TIP4P	273	9.94837	10
TIP4P	285	11.947	10
TIP4P	298	16.0362	10
PanMD	265	3.48458	10
PanMD	275	4.69375	10
PanMD	285	6.25514	10
PanMD	295	8.49319	10

## Sheet: SigmaVsP_5wtpct_298K
Method	P_MPa	Cond_S_m	Temperature_K	wtpct	Adjusted_cond_5wtpct		the adjusted cond is calculated based on def lab data
TIP4P	0.1	9.53958	298	5	7.3714		defense lab regression calculation (assume cond vs wtpct is same at all pressures…)
TIP4P	100	9.44751	298	5			1	1.83	imagine def:	5.15	5.36	5.52	4.41	4.2	5.08	5.2384
TIP4P	200	9.43673	298	5			2	3.23	cond	7.55718	7.81481	8.00918	6.62648	6.35588	7.47066	7.66598
TIP4P	300	9.45147	298	5			2.9	4.76	difference	0.0828198	=
TIP4P	400	9.76914	298	5			4.85	7.14
TIP4P	500	9.69218	298	5			5	7.47436
TIP4P	900	9.6662	298	5			9.3	12.05
TIP4P	1000	8.88509	298	5			10	12.9556
TIP4P	1300	9.13596	298	5			13.75	15.5
TIP4P	1700	7.44301	298	5			17.68	18.02
TIP4P	2000	6.77609	298	5
SPC/E MD Sims from this work	0.1	7.52453	298	5.15
SPC/E MD Sims from this work	100	8.12188	298	5.15
SPC/E MD Sims from this work	200	8.04123	298	5.15
SPC/E MD Sims from this work	300	7.93769	298	5.15
SPC/E MD Sims from this work	400	8.11843	298	5.15
SPC/E MD Sims from this work	500	7.40141	298	5.15
SPC/E MD Sims from this work	700	7.08758	298	5.15
SPC/E MD Sims from this work	900	7.40777	298	5.15
SPC/E MD Sims from this work	1000	6.78633	298	5.15
SPC/E MD Sims from this work	1300	6.40872	298	5.15
SPC/E MD Sims from this work	1700	5.52484	298	5.15
SPC/E MD Sims from this work	2000	5.02951	298	5.15
Simnyo and Keppler (2016) Experiments	0	7.03	300	5.36
Simnyo and Keppler (2016) Experiments	26	6.93	300	5.36
Simnyo and Keppler (2016) Experiments	48	7.73	300	5.15
McCleskey et al (2011) Experiments	0.1	8.43	298	5.52
Guo and Keppler (2019) Experiments	1000	8.12	298	4.41
Guo and Keppler (2019) Experiments	2000	8.61	298	4.2
Adams and Hall (1930) Experiments	400	8.6017	298	5.08
Pan et al (2021) Experiments (Mush)	800	1.93	289	5.2384
Pan et al (2021) Experiments (Mush)	1000	1.19	289	5.2384
Pan et al (2021) Experiments (Mush)	1000	1.392	292	5.2384
Pan et al (2021) Experiments (Mush)	1666	0.343	292	5.2384
Pan et al (2021) Experiments (Mush)	1214	0.966	293	5.2384
Pan et al (2021) Experiments (Mush)	1436	0.631	292.5	5.2384
Pan et al (2021) Experiments (Mush)	1214	0.856	291	5.2384
Pan et al (2021) Experiments (Mush)	1436	0.564	291	5.2384
Pan et al (2021) Experiments (Liquid)	428	4.877	294	5.2384
Pan et al (2021) Experiments (Liquid)	428	4.674	292	5.2384
Pan et al (2021) Experiments (Liquid)	800	3.599	291	5.2384
Pan et al (2021) SPC/E MD Sims	0	6.24599	295	5
Pan et al (2021) SPC/E MD Sims	100	6.01033	295	5
Pan et al (2021) SPC/E MD Sims	200	5.91544	295	5
Pan et al (2021) SPC/E MD Sims	520	5.86941	295	5
Defense Lab (1964) Experiments	0.1	7.47436	298	5

## Sheet: SigmaVsP_Duplicates
Water_Model	DUPLICATE #	T_K	P_MPa	wt%	Density_kg_m3	Conductivity_S_m	cond_dens	mean_dens	std_dev_dens	mean_cond	std_dev_cond	mean_ratio	std_dev_ratio
SPCE	original	285	200	10	1160.7	10.0826	0.00868668	1160.69	0.0164317	9.71853	0.401993	0.00837307	0.000346245
SPCE	1	285	200	10	1160.69	9.49	0.00817617
SPCE	2	285	200	10	1160.7	9.82	0.00846041
SPCE	3	285	200	10	1160.66	9.14	0.00787483
SPCE	4	285	200	10	1160.69	10.06	0.00866726
SPCE	Original	285	900	10	1302.16	8.42242	0.00646804	1302.16	0.0125831	8.63686	0.492216	0.0066327	0.000377934
SPCE	1	285	900	10	1302.16	8.65502	0.00664666
SPCE	3	285	900	10	1302.18	9.31	0.00714955
SPCE	4	285	900	10	1302.15	8.16	0.00626656
SPCE	1	298	0.1	10	1088.5	13.28	0.0122003	1088.46	0.0298608	12.795	0.758969	0.0117552	0.000697255
SPCE	2	298	0.1	10	1088.43	13.6	0.0124951
SPCE	3	298	0.1	10	1088.45	12.07	0.0110892
SPCE	4	298	0.1	10	1088.45	12.23	0.0112362
SPCE	1	298	500	10	1225.35	11.66	0.00951565	1225.29	0.0408248	11.8225	0.343548	0.00964874	0.00028054
SPCE	2	298	500	10	1225.27	12.05	0.00983457
SPCE	3	298	500	10	1225.28	11.42	0.00932032
SPCE	4	298	500	10	1225.26	12.16	0.00992442
SPCE	original	298	1000	10	1310.92	10.7142	0.00817305	1310.87	0.043589	10.8881	0.163994	0.00830599	0.000125341
SPCE	2	298	1000	10	1310.84	10.91	0.00832291
SPCE	4	298	1000	10	1310.85	11.04	0.00842202
TIP4P	original	285	200	10	1167.38	12.6278	0.0108172	1167.37	0.0114018	12.4836	0.45395	0.0106937	0.000388873
TIP4P	1	285	200	10	1167.37	13.14	0.0112561
TIP4P	2	285	200	10	1167.37	11.9	0.0101939
TIP4P	3	285	200	10	1167.36	12.44	0.0106565
TIP4P	4	285	200	10	1167.39	12.31	0.0105449
TIP4P	original	285	900	10	1311.03	12.3773	0.00944093	1311.03	0.0114018	11.5572	0.853293	0.00881541	0.000650885
TIP4P	1	285	900	10	1311.02	12.4088	0.00946498
TIP4P	2	285	900	10	1311.01	11.54	0.00880237
TIP4P	3	285	900	10	1311.04	11	0.00839029
TIP4P	4	285	900	10	1311.03	10.46	0.00797846
TIP4P	original	298	0.1	10	1091.18	16.0362	0.0146962	1091.29	0.069857	16.0352	0.613209	0.0146938	0.000561626
TIP4P	1	298	0.1	10	1091.36	16.5	0.0151188
TIP4P	2	298	0.1	10	1091.3	16.31	0.0149455
TIP4P	3	298	0.1	10	1091.29	14.98	0.0137269
TIP4P	4	298	0.1	10	1091.34	16.35	0.0149816
TIP4P	original	298	500	10	1233.08	16.8222	0.0136424	1233.14	0.04272	16.3506	0.64526	0.0132593	0.000523408
TIP4P	1	298	500	10	1233.17	16.89	0.0136964
TIP4P	2	298	500	10	1233.17	16.18	0.0131207
TIP4P	3	298	500	10	1233.15	15.51	0.0125775
TIP4P	original	298	1000	10	1319.78	14.6333	0.0110877	1319.84	0.0356371	14.8132	0.544784	0.0112234	0.000412742
TIP4P	1	298	1000	10	1319.85	15.4424	0.0117002
TIP4P	2	298	1000	10	1319.87	14.83	0.011236
TIP4P	3	298	1000	10	1319.86	14.01	0.0106148
TIP4P	4	298	1000	10	1319.85	15.15	0.0114786

## Sheet: DensVsWtpct_AmbP_AllT
Method	Temperature_K	P_MPa	wtpct	Dens_kg_m3	Cond_S_m
SPCE	266	0.1	10.64	1111.79	6.01209
TIP4P	266	0.1	10	1109.9	7.00079
SPCE	273	0.1	2	1027.79	1.94481
SPCE	273	0.1	10.64	1108.35	7.54725
TIP4P	273	0.1	2.23	1027.73	2.97146
TIP4P	273	0.1	10	1106.48	9.94837
SPCE	285	0.1	10	1096.13	10.1684
TIP4P	285	0.1	10	1099.66	11.947
SPCE	298	0.1	5.15	1044.68	7.52453
SPCE	298	0.1	10.64	1094.16	13.5652
TIP4P	298	0.1	5	1042.5	9.53958
TIP4P	298	0.1	10	1091.18	16.0362
ChemEHandbook	273	0.1	1	1007.47		1.00747	"Perry's Chemical Engineers' Handbook" by Robert H. Perry, Don Green, Sixth Edition
ChemEHandbook	273	0.1	2	1015.09		1.01509
ChemEHandbook	273	0.1	4	1030.38		1.03038
ChemEHandbook	273	0.1	8	1061.21		1.06121
ChemEHandbook	273	0.1	12	1092.44		1.09244
ChemEHandbook	273	0.1	16	1124.29		1.12429
ChemEHandbook	273	0.1	20	1156.63		1.15663
ChemEHandbook	273	0.1	24	1189.99		1.18999
ChemEHandbook	273	0.1	26	1207.09		1.20709
ChemEHandbook	283	0.1	1	1007.07		1.00707
ChemEHandbook	283	0.1	2	1014.42		1.01442
ChemEHandbook	283	0.1	4	1029.2		1.0292
ChemEHandbook	283	0.1	8	1059.07		1.05907
ChemEHandbook	283	0.1	12	1089.46		1.08946
ChemEHandbook	283	0.1	16	1120.56		1.12056
ChemEHandbook	283	0.1	20	1152.54		1.15254
ChemEHandbook	283	0.1	24	1185.57		1.18557
ChemEHandbook	283	0.1	26	1202.54		1.20254
ChemEHandbook	298	0.1	1	1004.09		1.00409
ChemEHandbook	298	0.1	2	1011.12		1.01112
ChemEHandbook	298	0.1	4	1025.3		1.0253
ChemEHandbook	298	0.1	8	1054.12		1.05412
ChemEHandbook	298	0.1	12	1083.65		1.08365
ChemEHandbook	298	0.1	16	1114.01		1.11401
ChemEHandbook	298	0.1	20	1145.33		1.14533
ChemEHandbook	298	0.1	24	1177.76		1.17776
ChemEHandbook	298	0.1	26	1194.43		1.19443

## Sheet: DensVsP_10wtpct_AllT
Method	P_MPa	Dens_kg_m3	Temperature_K
TIP4P	200	1185.35	246		*graph only isotherms
TIP4P	300	1211.49	248		*put bapt dens on separate 'model'
TIP4P	200	1182.95	252
TIP4P	400	1233.73	252
TIP4P	300	1208.5	255
TIP4P	100	1150.08	257
TIP4P	500	1252.61	258
TIP4P	100	1147.5	263
TIP4P	200	1178.2	263
TIP4P	300	1204.94	263
TIP4P	0.1	1109.9	266
TIP4P	500	1248.93	266
TIP4P	700	1284.62	271
TIP4P	0.1	1106.48	273
TIP4P	100	1142.75	273
TIP4P	200	1173.49	273
TIP4P	300	1200.25	273
TIP4P	400	1224.04	273
TIP4P	500	1245.6	273
TIP4P	700	1281.3	278
TIP4P	0.1	1099.66	285
TIP4P	200	1167.38	285
TIP4P	300	1194.24	285
TIP4P	400	1218.14	285
TIP4P	500	1239.76	285
TIP4P	700	1277.9	285
TIP4P	900	1311.03	285
TIP4P	1000	1323.25	291
TIP4P	900	1307.13	293
TIP4P	0.1	1091.18	298
TIP4P	100	1128.76	298
TIP4P	200	1160.12	298
TIP4P	300	1187.24	298
TIP4P	500	1233.08	298
TIP4P	700	1271.48	298
TIP4P	900	1304.62	298
TIP4P	1000	1319.78	298
TIP4P	1000	1319.85	298
TIP4P	1300	1360.75	298
TIP4P	1700	1407.53	298
TIP4P	2000	1438.29	298
TIP4P	1300	1356.51	307
SPCE10	300	1203.91	248
SPCE10	400	1225.79	252
SPCE10	300	1200.86	255
SPCE10	500	1244.51	258
SPCE10	300	1197.33	263
SPCE10	400	1220.82	263
SPCE10	500	1240.79	266
SPCE10	700	1276.1	271
SPCE10	300	1192.74	273
SPCE10	400	1216.22	273
SPCE10	500	1237.48	273
SPCE10	700	1272.79	278
SPCE10	0.1	1096.13	285
SPCE10	100	1130.87	285
SPCE10	200	1160.7	285
SPCE10	300	1186.91	285
SPCE10	400	1210.44	285
SPCE10	500	1231.74	285
SPCE10	700	1269.43	285
SPCE10	900	1302.16	285
SPCE10	1000	1314.24	291
SPCE10	900	1298.32	293
SPCE10	1000	1310.92	298
SPCE10	1300	1347.15	307
SPCE1064	200	1183.59	246
SPCE1064	200	1181.08	252
SPCE1064	100	1149.54	257
SPCE1064	100	1147.01	263
SPCE1064	200	1176.35	263
SPCE1064	0.1	1111.79	266
SPCE1064	0.1	1108.35	273
SPCE1064	100	1142.37	273
SPCE1064	200	1171.72	273
SPCE1064	0.1	1094.16	298
SPCE1064	100	1129.11	298
SPCE1064	200	1158.92	298
SPCE1064	300	1185.07	298
SPCE1064	400	1208.46	298
SPCE1064	500	1229.68	298
SPCE1064	700	1267.21	298
SPCE1064	900	1299.82	298
SPCE1064	1000	1314.71	298
SPCE1064	1300	1355.03	298
SPCE1064	1700	1401.12	298
SPCE1064	2000	1431.43	298
Baptiste	200	1163.7	246
Baptiste	300	1192.3	248
Baptiste	200	1160.5	252
Baptiste	400	1215.5	252
Baptiste	300	1188.2	255
Baptiste	100	1122.8	257
Baptiste	500	1234.6	258
Baptiste	100	1120.5	263
Baptiste	200	1154.8	263
Baptiste	300	1183.6	263
Baptiste	0.1	1078.5	266
Baptiste	500	1229.7	266
Baptiste	700	1266.2	271
Baptiste	0.1	1076.9	273
Baptiste	100	1116.5	273
Baptiste	200	1149.7	273
Baptiste	300	1178	273
Baptiste	400	1203	273
Baptiste	500	1225.5	273
Baptiste	700	1261.9	278
Baptiste	0.1	1073.5	285
Baptiste	200	1143.6	285
Baptiste	300	1171.4	285
Baptiste	400	1196.1	285
Baptiste	500	1218.4	285
Baptiste	700	1257.7	285
Baptiste	900	1291.8	285
Baptiste	1000	1303.8	291
Baptiste	900	1287	293
Baptiste	0.1	1068.8	298
Baptiste	100	1105.7	298
Baptiste	200	1137	298
Baptiste	300	1164.4	298
Baptiste	500	1211	298
Baptiste	700	1250	298
Baptiste	900	1284	298
Baptiste	1000	1299.6	298
Baptiste	1000	1299.6	298
Baptiste	1300	1341.7	298
Baptiste	1700	1389.8	298
Baptiste	2000	1421.5	298
Baptiste	1300	1336.4	307

## Sheet: PhaseD
Method	T_K	P_MPa			Our Exp	T_K	P_Mpa
1h_water	251.12	207.59
1h_water	251.5	204.85
1h_water	251.52	204.7
1h_water	251.66	203.7
1h_water	251.8	202.7
1h_water	251.93	201.7
1h_water	252	201.22
1h_water	252.07	200.7
1h_water	252.21	199.7
1h_water	252.35	198.7
1h_water	252.48	197.7
1h_water	252.5	197.56
1h_water	252.62	196.7
1h_water	252.75	195.7
1h_water	252.89	194.7
1h_water	253	193.87
1h_water	253.02	193.7
1h_water	253.16	192.7
1h_water	253.29	191.7
1h_water	253.42	190.7
1h_water	253.5	190.13
1h_water	253.56	189.7
1h_water	253.69	188.7
1h_water	253.82	187.7
1h_water	253.96	186.7
1h_water	254	186.37
1h_water	254.09	185.7
1h_water	254.22	184.7
1h_water	254.35	183.7
1h_water	254.48	182.7
1h_water	254.5	182.56
1h_water	254.61	181.7
1h_water	254.74	180.7
1h_water	254.87	179.7
1h_water	255	178.72
1h_water	255	178.7
1h_water	255.13	177.7
1h_water	255.26	176.7
1h_water	255.39	175.7
1h_water	255.5	174.84
1h_water	255.52	174.7
1h_water	255.65	173.7
1h_water	255.77	172.7
1h_water	255.9	171.7
1h_water	256	170.92
1h_water	256.03	170.7
1h_water	256.15	169.7
1h_water	256.28	168.7
1h_water	256.41	167.7
1h_water	256.5	166.96
1h_water	256.53	166.7
1h_water	256.66	165.7
1h_water	256.78	164.7
1h_water	256.91	163.7
1h_water	257	162.95
1h_water	257.03	162.7
1h_water	257.16	161.7
1h_water	257.28	160.7
1h_water	257.4	159.7
1h_water	257.5	158.91
1h_water	257.53	158.7
1h_water	257.65	157.7
1h_water	257.77	156.7
1h_water	257.89	155.7
1h_water	258	154.82
1h_water	258.01	154.7
1h_water	258.14	153.7
1h_water	258.26	152.7
1h_water	258.38	151.7
1h_water	258.5	150.7
1h_water	258.5	150.69
1h_water	258.62	149.7
1h_water	258.74	148.7
1h_water	258.86	147.7
1h_water	258.98	146.7
1h_water	259	146.51
1h_water	259.1	145.7
1h_water	259.21	144.7
1h_water	259.33	143.7
1h_water	259.45	142.7
1h_water	259.5	142.29
1h_water	259.57	141.7
1h_water	259.69	140.7
1h_water	259.8	139.7
1h_water	259.92	138.7
1h_water	260	138.01
1h_water	260.04	137.7
1h_water	260.15	136.7
1h_water	260.27	135.7
1h_water	260.38	134.7
1h_water	260.5	133.7
1h_water	260.5	133.69
1h_water	260.61	132.7
1h_water	260.73	131.7
1h_water	260.84	130.7
1h_water	260.96	129.7
1h_water	261	129.32
1h_water	261.07	128.7
1h_water	261.18	127.7
1h_water	261.3	126.7
1h_water	261.41	125.7
1h_water	261.5	124.89
1h_water	261.52	124.7
1h_water	261.63	123.7
1h_water	261.74	122.7
1h_water	261.86	121.7
1h_water	261.97	120.7
1h_water	262	120.41
1h_water	262.08	119.7
1h_water	262.19	118.7
1h_water	262.3	117.7
1h_water	262.41	116.7
1h_water	262.5	115.87
1h_water	262.52	115.7
1h_water	262.63	114.7
1h_water	262.74	113.7
1h_water	262.85	112.7
1h_water	262.95	111.7
1h_water	263	111.27
1h_water	263.06	110.7
1h_water	263.17	109.7
1h_water	263.28	108.7
1h_water	263.38	107.7
1h_water	263.49	106.7
1h_water	263.5	106.62
1h_water	263.6	105.7
1h_water	263.7	104.7
1h_water	263.81	103.7
1h_water	263.92	102.7
1h_water	264	101.9
1h_water	264.02	101.7
1h_water	264.13	100.7
1h_water	264.23	99.7
1h_water	264.34	98.7
1h_water	264.44	97.7
1h_water	264.5	97.119
1h_water	264.54	96.7
1h_water	264.65	95.7
1h_water	264.75	94.7
1h_water	264.85	93.7
1h_water	264.96	92.7
1h_water	265	92.27
1h_water	265.06	91.7
1h_water	265.16	90.7
1h_water	265.26	89.7
1h_water	265.36	88.7
1h_water	265.46	87.7
1h_water	265.5	87.35
1h_water	265.57	86.7
1h_water	265.67	85.7
1h_water	265.77	84.7
1h_water	265.87	83.7
1h_water	265.97	82.7
1h_water	266	82.357
1h_water	266.07	81.7
1h_water	266.16	80.7
1h_water	266.26	79.7
1h_water	266.36	78.7
1h_water	266.46	77.7
1h_water	266.5	77.287
1h_water	266.56	76.7
1h_water	266.65	75.7
1h_water	266.75	74.7
1h_water	266.85	73.7
1h_water	266.95	72.7
1h_water	267	72.138
1h_water	267.04	71.7
1h_water	267.14	70.7
1h_water	267.23	69.7
1h_water	267.33	68.7
1h_water	267.42	67.7
1h_water	267.5	66.905
1h_water	267.52	66.7
1h_water	267.61	65.7
1h_water	267.71	64.7
1h_water	267.8	63.7
1h_water	267.9	62.7
1h_water	267.99	61.7
1h_water	268	61.584
1h_water	268.08	60.7
1h_water	268.17	59.7
1h_water	268.27	58.7
1h_water	268.36	57.7
1h_water	268.45	56.7
1h_water	268.5	56.169
1h_water	268.54	55.7
1h_water	268.63	54.7
1h_water	268.72	53.7
1h_water	268.82	52.7
1h_water	268.91	51.7
1h_water	269	50.7
1h_water	269	50.657
1h_water	269.09	49.7
1h_water	269.18	48.7
1h_water	269.26	47.7
1h_water	269.35	46.7
1h_water	269.44	45.7
1h_water	269.5	45.04
1h_water	269.53	44.7
1h_water	269.62	43.7
1h_water	269.71	42.7
1h_water	269.79	41.7
1h_water	269.88	40.7
1h_water	269.97	39.7
1h_water	270	39.313
1h_water	270.05	38.7
1h_water	270.14	37.7
1h_water	270.22	36.7
1h_water	270.31	35.7
1h_water	270.4	34.7
1h_water	270.48	33.7
1h_water	270.5	33.468
1h_water	270.56	32.7
1h_water	270.65	31.7
1h_water	270.73	30.7
1h_water	270.82	29.7
1h_water	270.9	28.7
1h_water	270.98	27.7
1h_water	271	27.497
1h_water	271.07	26.7
1h_water	271.15	25.7
1h_water	271.23	24.7
1h_water	271.31	23.7
1h_water	271.39	22.7
1h_water	271.47	21.7
1h_water	271.5	21.39
1h_water	271.56	20.7
1h_water	271.64	19.7
1h_water	271.72	18.7
1h_water	271.8	17.7
1h_water	271.88	16.7
1h_water	271.96	15.7
1h_water	272	15.138
1h_water	272.03	14.7
1h_water	272.11	13.7
1h_water	272.19	12.7
1h_water	272.27	11.7
1h_water	272.35	10.7
1h_water	272.42	9.7
1h_water	272.5	8.7287
1h_water	272.5	8.7
1h_water	272.58	7.7
1h_water	272.66	6.7
1h_water	272.73	5.7
1h_water	272.81	4.7
1h_water	272.88	3.7
1h_water	272.96	2.7
1h_water	273	2.1463
VI_water	357.02	2300
VI_water	356.99	2299
VI_water	356.96	2298
VI_water	356.93	2297
VI_water	356.9	2296
VI_water	356.88	2295.4
VI_water	356.87	2295
VI_water	356.84	2294
VI_water	356.8	2293
VI_water	356.77	2292
VI_water	356.74	2291
VI_water	356.71	2290
VI_water	356.68	2289
VI_water	356.65	2288
VI_water	356.62	2287
VI_water	356.59	2286
VI_water	356.55	2285
VI_water	356.52	2284
VI_water	356.49	2283
VI_water	356.46	2282
VI_water	356.43	2281
VI_water	356.4	2280
VI_water	356.38	2279.5
VI_water	356.37	2279
VI_water	356.33	2278
VI_water	356.3	2277
VI_water	356.27	2276
VI_water	356.24	2275
VI_water	356.21	2274
VI_water	356.18	2273
VI_water	356.15	2272
VI_water	356.11	2271
VI_water	356.08	2270
VI_water	356.05	2269
VI_water	356.02	2268
VI_water	355.99	2267
VI_water	355.96	2266
VI_water	355.92	2265
VI_water	355.89	2264
VI_water	355.88	2263.6
VI_water	355.86	2263
VI_water	355.83	2262
VI_water	355.8	2261
VI_water	355.77	2260
VI_water	355.73	2259
VI_water	355.7	2258
VI_water	355.67	2257
VI_water	355.64	2256
VI_water	355.61	2255
VI_water	355.58	2254
VI_water	355.54	2253
VI_water	355.51	2252
VI_water	355.48	2251
VI_water	355.45	2250
VI_water	355.42	2249
VI_water	355.38	2248
VI_water	355.38	2247.9
VI_water	355.35	2247
VI_water	355.32	2246
VI_water	355.29	2245
VI_water	355.26	2244
VI_water	355.22	2243
VI_water	355.19	2242
VI_water	355.16	2241
VI_water	355.13	2240
VI_water	355.1	2239
VI_water	355.07	2238
VI_water	355.03	2237
VI_water	355	2236
VI_water	354.97	2235
VI_water	354.94	2234
VI_water	354.91	2233
VI_water	354.88	2232.2
VI_water	354.87	2232
VI_water	354.84	2231
VI_water	354.81	2230
VI_water	354.78	2229
VI_water	354.74	2228
VI_water	354.71	2227
VI_water	354.68	2226
VI_water	354.65	2225
VI_water	354.62	2224
VI_water	354.58	2223
VI_water	354.55	2222
VI_water	354.52	2221
VI_water	354.49	2220
VI_water	354.45	2219
VI_water	354.42	2218
VI_water	354.39	2217
VI_water	354.38	2216.7
VI_water	354.36	2216
VI_water	354.33	2215
VI_water	354.29	2214
VI_water	354.26	2213
VI_water	354.23	2212
VI_water	354.2	2211
VI_water	354.16	2210
VI_water	354.13	2209
VI_water	354.1	2208
VI_water	354.07	2207
VI_water	354.03	2206
VI_water	354	2205
VI_water	353.97	2204
VI_water	353.94	2203
VI_water	353.9	2202
VI_water	353.88	2201.2
VI_water	353.87	2201
VI_water	353.84	2200
VI_water	353.81	2199
VI_water	353.77	2198
VI_water	353.74	2197
VI_water	353.71	2196
VI_water	353.68	2195
VI_water	353.64	2194
VI_water	353.61	2193
VI_water	353.58	2192
VI_water	353.55	2191
VI_water	353.51	2190
VI_water	353.48	2189
VI_water	353.45	2188
VI_water	353.42	2187
VI_water	353.38	2186
VI_water	353.38	2185.9
VI_water	353.35	2185
VI_water	353.32	2184
VI_water	353.28	2183
VI_water	353.25	2182
VI_water	353.22	2181
VI_water	353.19	2180
VI_water	353.15	2179
VI_water	353.12	2178
VI_water	353.09	2177
VI_water	353.06	2176
VI_water	353.02	2175
VI_water	352.99	2174
VI_water	352.96	2173
VI_water	352.92	2172
VI_water	352.89	2171
VI_water	352.88	2170.7
VI_water	352.86	2170
VI_water	352.83	2169
VI_water	352.79	2168
VI_water	352.76	2167
VI_water	352.73	2166
VI_water	352.69	2165
VI_water	352.66	2164
VI_water	352.63	2163
VI_water	352.59	2162
VI_water	352.56	2161
VI_water	352.53	2160
VI_water	352.49	2159
VI_water	352.46	2158
VI_water	352.43	2157
VI_water	352.4	2156
VI_water	352.38	2155.5
VI_water	352.36	2155
VI_water	352.33	2154
VI_water	352.3	2153
VI_water	352.26	2152
VI_water	352.23	2151
VI_water	352.2	2150
VI_water	352.16	2149
VI_water	352.13	2148
VI_water	352.1	2147
VI_water	352.06	2146
VI_water	352.03	2145
VI_water	352	2144
VI_water	351.96	2143
VI_water	351.93	2142
VI_water	351.9	2141
VI_water	351.88	2140.5
VI_water	351.86	2140
VI_water	351.83	2139
VI_water	351.8	2138
VI_water	351.76	2137
VI_water	351.73	2136
VI_water	351.7	2135
VI_water	351.66	2134
VI_water	351.63	2133
VI_water	351.6	2132
VI_water	351.56	2131
VI_water	351.53	2130
VI_water	351.5	2129
VI_water	351.46	2128
VI_water	351.43	2127
VI_water	351.4	2126
VI_water	351.38	2125.5
VI_water	351.36	2125
VI_water	351.33	2124
VI_water	351.29	2123
VI_water	351.26	2122
VI_water	351.23	2121
VI_water	351.19	2120
VI_water	351.16	2119
VI_water	351.13	2118
VI_water	351.09	2117
VI_water	351.06	2116
VI_water	351.03	2115
VI_water	350.99	2114
VI_water	350.96	2113
VI_water	350.92	2112
VI_water	350.89	2111
VI_water	350.88	2110.7
VI_water	350.86	2110
VI_water	350.82	2109
VI_water	350.79	2108
VI_water	350.76	2107
VI_water	350.72	2106
VI_water	350.69	2105
VI_water	350.65	2104
VI_water	350.62	2103
VI_water	350.59	2102
VI_water	350.55	2101
VI_water	350.52	2100
VI_water	350.48	2099
VI_water	350.45	2098
VI_water	350.42	2097
VI_water	350.38	2096
VI_water	350.38	2095.9
VI_water	350.35	2095
VI_water	350.31	2094
VI_water	350.28	2093
VI_water	350.25	2092
VI_water	350.21	2091
VI_water	350.18	2090
VI_water	350.14	2089
VI_water	350.11	2088
VI_water	350.08	2087
VI_water	350.04	2086
VI_water	350.01	2085
VI_water	349.97	2084
VI_water	349.94	2083
VI_water	349.9	2082
VI_water	349.88	2081.3
VI_water	349.87	2081
VI_water	349.84	2080
VI_water	349.8	2079
VI_water	349.77	2078
VI_water	349.73	2077
VI_water	349.7	2076
VI_water	349.66	2075
VI_water	349.63	2074
VI_water	349.6	2073
VI_water	349.56	2072
VI_water	349.53	2071
VI_water	349.49	2070
VI_water	349.46	2069
VI_water	349.42	2068
VI_water	349.39	2067
VI_water	349.38	2066.7
VI_water	349.36	2066
VI_water	349.32	2065
VI_water	349.29	2064
VI_water	349.25	2063
VI_water	349.22	2062
VI_water	349.18	2061
VI_water	349.15	2060
VI_water	349.11	2059
VI_water	349.08	2058
VI_water	349.04	2057
VI_water	349.01	2056
VI_water	348.98	2055
VI_water	348.94	2054
VI_water	348.91	2053
VI_water	348.88	2052.2
VI_water	348.87	2052
VI_water	348.84	2051
VI_water	348.8	2050
VI_water	348.77	2049
VI_water	348.73	2048
VI_water	348.7	2047
VI_water	348.66	2046
VI_water	348.63	2045
VI_water	348.59	2044
VI_water	348.56	2043
VI_water	348.52	2042
VI_water	348.49	2041
VI_water	348.45	2040
VI_water	348.42	2039
VI_water	348.39	2038
VI_water	348.38	2037.9
VI_water	348.35	2037
VI_water	348.32	2036
VI_water	348.28	2035
VI_water	348.25	2034
VI_water	348.21	2033
VI_water	348.18	2032
VI_water	348.14	2031
VI_water	348.11	2030
VI_water	348.07	2029
VI_water	348.04	2028
VI_water	348	2027
VI_water	347.97	2026
VI_water	347.93	2025
VI_water	347.9	2024
VI_water	347.88	2023.6
VI_water	347.86	2023
VI_water	347.82	2022
VI_water	347.79	2021
VI_water	347.75	2020
VI_water	347.72	2019
VI_water	347.68	2018
VI_water	347.65	2017
VI_water	347.61	2016
VI_water	347.58	2015
VI_water	347.54	2014
VI_water	347.51	2013
VI_water	347.47	2012
VI_water	347.44	2011
VI_water	347.4	2010
VI_water	347.38	2009.4
VI_water	347.37	2009
VI_water	347.33	2008
VI_water	347.3	2007
VI_water	347.26	2006
VI_water	347.23	2005
VI_water	347.19	2004
VI_water	347.15	2003
VI_water	347.12	2002
VI_water	347.08	2001
VI_water	347.05	2000
VI_water	347.01	1999
VI_water	346.98	1998
VI_water	346.94	1997
VI_water	346.91	1996
VI_water	346.88	1995.3
VI_water	346.87	1995
VI_water	346.84	1994
VI_water	346.8	1993
VI_water	346.76	1992
VI_water	346.73	1991
VI_water	346.69	1990
VI_water	346.66	1989
VI_water	346.62	1988
VI_water	346.59	1987
VI_water	346.55	1986
VI_water	346.51	1985
VI_water	346.48	1984
VI_water	346.44	1983
VI_water	346.41	1982
VI_water	346.38	1981.2
VI_water	346.37	1981
VI_water	346.34	1980
VI_water	346.3	1979
VI_water	346.26	1978
VI_water	346.23	1977
VI_water	346.19	1976
VI_water	346.16	1975
VI_water	346.12	1974
VI_water	346.08	1973
VI_water	346.05	1972
VI_water	346.01	1971
VI_water	345.98	1970
VI_water	345.94	1969
VI_water	345.91	1968
VI_water	345.88	1967.3
VI_water	345.87	1967
VI_water	345.83	1966
VI_water	345.8	1965
VI_water	345.76	1964
VI_water	345.72	1963
VI_water	345.69	1962
VI_water	345.65	1961
VI_water	345.62	1960
VI_water	345.58	1959
VI_water	345.54	1958
VI_water	345.51	1957
VI_water	345.47	1956
VI_water	345.44	1955
VI_water	345.4	1954
VI_water	345.38	1953.5
VI_water	345.36	1953
VI_water	345.33	1952
VI_water	345.29	1951
VI_water	345.25	1950
VI_water	345.22	1949
VI_water	345.18	1948
VI_water	345.15	1947
VI_water	345.11	1946
VI_water	345.07	1945
VI_water	345.04	1944
VI_water	345	1943
VI_water	344.96	1942
VI_water	344.93	1941
VI_water	344.89	1940
VI_water	344.88	1939.7
VI_water	344.85	1939
VI_water	344.82	1938
VI_water	344.78	1937
VI_water	344.74	1936
VI_water	344.71	1935
VI_water	344.67	1934
VI_water	344.64	1933
VI_water	344.6	1932
VI_water	344.56	1931
VI_water	344.53	1930
VI_water	344.49	1929
VI_water	344.45	1928
VI_water	344.42	1927
VI_water	344.38	1926
VI_water	344.38	1926
VI_water	344.34	1925
VI_water	344.31	1924
VI_water	344.27	1923
VI_water	344.23	1922
VI_water	344.2	1921
VI_water	344.16	1920
VI_water	344.12	1919
VI_water	344.08	1918
VI_water	344.05	1917
VI_water	344.01	1916
VI_water	343.97	1915
VI_water	343.94	1914
VI_water	343.9	1913
VI_water	343.88	1912.4
VI_water	343.86	1912
VI_water	343.83	1911
VI_water	343.79	1910
VI_water	343.75	1909
VI_water	343.72	1908
VI_water	343.68	1907
VI_water	343.64	1906
VI_water	343.6	1905
VI_water	343.57	1904
VI_water	343.53	1903
VI_water	343.49	1902
VI_water	343.46	1901
VI_water	343.42	1900
VI_water	343.38	1899
VI_water	343.38	1898.9
VI_water	343.34	1898
VI_water	343.31	1897
VI_water	343.27	1896
VI_water	343.23	1895
VI_water	343.2	1894
VI_water	343.16	1893
VI_water	343.12	1892
VI_water	343.08	1891
VI_water	343.05	1890
VI_water	343.01	1889
VI_water	342.97	1888
VI_water	342.94	1887
VI_water	342.9	1886
VI_water	342.88	1885.5
VI_water	342.86	1885
VI_water	342.82	1884
VI_water	342.79	1883
VI_water	342.75	1882
VI_water	342.71	1881
VI_water	342.67	1880
VI_water	342.64	1879
VI_water	342.6	1878
VI_water	342.56	1877
VI_water	342.52	1876
VI_water	342.49	1875
VI_water	342.45	1874
VI_water	342.41	1873
VI_water	342.38	1872.2
VI_water	342.37	1872
VI_water	342.34	1871
VI_water	342.3	1870
VI_water	342.26	1869
VI_water	342.22	1868
VI_water	342.18	1867
VI_water	342.15	1866
VI_water	342.11	1865
VI_water	342.07	1864
VI_water	342.03	1863
VI_water	342	1862
VI_water	341.96	1861
VI_water	341.92	1860
VI_water	341.88	1859
VI_water	341.88	1858.9
VI_water	341.84	1858
VI_water	341.81	1857
VI_water	341.77	1856
VI_water	341.73	1855
VI_water	341.69	1854
VI_water	341.65	1853
VI_water	341.62	1852
VI_water	341.58	1851
VI_water	341.54	1850
VI_water	341.5	1849
VI_water	341.46	1848
VI_water	341.43	1847
VI_water	341.39	1846
VI_water	341.38	1845.8
VI_water	341.35	1845
VI_water	341.31	1844
VI_water	341.27	1843
VI_water	341.24	1842
VI_water	341.2	1841
VI_water	341.16	1840
VI_water	341.12	1839
VI_water	341.08	1838
VI_water	341.04	1837
VI_water	341.01	1836
VI_water	340.97	1835
VI_water	340.93	1834
VI_water	340.89	1833
VI_water	340.88	1832.7
VI_water	340.85	1832
VI_water	340.82	1831
VI_water	340.78	1830
VI_water	340.74	1829
VI_water	340.7	1828
VI_water	340.66	1827
VI_water	340.62	1826
VI_water	340.58	1825
VI_water	340.55	1824
VI_water	340.51	1823
VI_water	340.47	1822
VI_water	340.43	1821
VI_water	340.39	1820
VI_water	340.38	1819.7
VI_water	340.35	1819
VI_water	340.31	1818
VI_water	340.28	1817
VI_water	340.24	1816
VI_water	340.2	1815
VI_water	340.16	1814
VI_water	340.12	1813
VI_water	340.08	1812
VI_water	340.04	1811
VI_water	340.01	1810
VI_water	339.97	1809
VI_water	339.93	1808
VI_water	339.89	1807
VI_water	339.88	1806.8
VI_water	339.85	1806
VI_water	339.81	1805
VI_water	339.77	1804
VI_water	339.73	1803
VI_water	339.69	1802
VI_water	339.66	1801
VI_water	339.62	1800
VI_water	339.58	1799
VI_water	339.54	1798
VI_water	339.5	1797
VI_water	339.46	1796
VI_water	339.42	1795
VI_water	339.38	1794
VI_water	339.38	1793.9
VI_water	339.34	1793
VI_water	339.31	1792
VI_water	339.27	1791
VI_water	339.23	1790
VI_water	339.19	1789
VI_water	339.15	1788
VI_water	339.11	1787
VI_water	339.07	1786
VI_water	339.03	1785
VI_water	338.99	1784
VI_water	338.95	1783
VI_water	338.91	1782
VI_water	338.88	1781.2
VI_water	338.87	1781
VI_water	338.83	1780
VI_water	338.8	1779
VI_water	338.76	1778
VI_water	338.72	1777
VI_water	338.68	1776
VI_water	338.64	1775
VI_water	338.6	1774
VI_water	338.56	1773
VI_water	338.52	1772
VI_water	338.48	1771
VI_water	338.44	1770
VI_water	338.4	1769
VI_water	338.38	1768.5
VI_water	338.36	1768
VI_water	338.32	1767
VI_water	338.28	1766
VI_water	338.24	1765
VI_water	338.2	1764
VI_water	338.16	1763
VI_water	338.12	1762
VI_water	338.08	1761
VI_water	338.04	1760
VI_water	338	1759
VI_water	337.97	1758
VI_water	337.93	1757
VI_water	337.89	1756
VI_water	337.88	1755.9
VI_water	337.85	1755
VI_water	337.81	1754
VI_water	337.77	1753
VI_water	337.73	1752
VI_water	337.69	1751
VI_water	337.65	1750
VI_water	337.61	1749
VI_water	337.57	1748
VI_water	337.53	1747
VI_water	337.49	1746
VI_water	337.45	1745
VI_water	337.41	1744
VI_water	337.38	1743.3
VI_water	337.37	1743
VI_water	337.33	1742
VI_water	337.29	1741
VI_water	337.25	1740
VI_water	337.21	1739
VI_water	337.17	1738
VI_water	337.13	1737
VI_water	337.09	1736
VI_water	337.05	1735
VI_water	337.01	1734
VI_water	336.97	1733
VI_water	336.93	1732
VI_water	336.88	1731
VI_water	336.88	1730.9
VI_water	336.84	1730
VI_water	336.8	1729
VI_water	336.76	1728
VI_water	336.72	1727
VI_water	336.68	1726
VI_water	336.64	1725
VI_water	336.6	1724
VI_water	336.56	1723
VI_water	336.52	1722
VI_water	336.48	1721
VI_water	336.44	1720
VI_water	336.4	1719
VI_water	336.38	1718.5
VI_water	336.36	1718
VI_water	336.32	1717
VI_water	336.28	1716
VI_water	336.24	1715
VI_water	336.2	1714
VI_water	336.16	1713
VI_water	336.12	1712
VI_water	336.08	1711
VI_water	336.03	1710
VI_water	335.99	1709
VI_water	335.95	1708
VI_water	335.91	1707
VI_water	335.88	1706.2
VI_water	335.87	1706
VI_water	335.83	1705
VI_water	335.79	1704
VI_water	335.75	1703
VI_water	335.71	1702
VI_water	335.67	1701
VI_water	335.63	1700
VI_water	335.59	1699
VI_water	335.54	1698
VI_water	335.5	1697
VI_water	335.46	1696
VI_water	335.42	1695
VI_water	335.38	1694
VI_water	335.38	1694
VI_water	335.34	1693
VI_water	335.3	1692
VI_water	335.26	1691
VI_water	335.22	1690
VI_water	335.18	1689
VI_water	335.13	1688
VI_water	335.09	1687
VI_water	335.05	1686
VI_water	335.01	1685
VI_water	334.97	1684
VI_water	334.93	1683
VI_water	334.89	1682
VI_water	334.88	1681.8
VI_water	334.85	1681
VI_water	334.8	1680
VI_water	334.76	1679
VI_water	334.72	1678
VI_water	334.68	1677
VI_water	334.64	1676
VI_water	334.6	1675
VI_water	334.56	1674
VI_water	334.51	1673
VI_water	334.47	1672
VI_water	334.43	1671
VI_water	334.39	1670
VI_water	334.38	1669.8
VI_water	334.35	1669
VI_water	334.31	1668
VI_water	334.27	1667
VI_water	334.22	1666
VI_water	334.18	1665
VI_water	334.14	1664
VI_water	334.1	1663
VI_water	334.06	1662
VI_water	334.02	1661
VI_water	333.97	1660
VI_water	333.93	1659
VI_water	333.89	1658
VI_water	333.88	1657.8
VI_water	333.85	1657
VI_water	333.81	1656
VI_water	333.76	1655
VI_water	333.72	1654
VI_water	333.68	1653
VI_water	333.64	1652
VI_water	333.6	1651
VI_water	333.56	1650
VI_water	333.51	1649
VI_water	333.47	1648
VI_water	333.43	1647
VI_water	333.39	1646
VI_water	333.38	1645.8
VI_water	333.35	1645
VI_water	333.3	1644
VI_water	333.26	1643
VI_water	333.22	1642
VI_water	333.18	1641
VI_water	333.13	1640
VI_water	333.09	1639
VI_water	333.05	1638
VI_water	333.01	1637
VI_water	332.97	1636
VI_water	332.92	1635
VI_water	332.88	1634
VI_water	332.88	1634
VI_water	332.84	1633
VI_water	332.8	1632
VI_water	332.75	1631
VI_water	332.71	1630
VI_water	332.67	1629
VI_water	332.63	1628
VI_water	332.58	1627
VI_water	332.54	1626
VI_water	332.5	1625
VI_water	332.46	1624
VI_water	332.41	1623
VI_water	332.38	1622.2
VI_water	332.37	1622
VI_water	332.33	1621
VI_water	332.29	1620
VI_water	332.24	1619
VI_water	332.2	1618
VI_water	332.16	1617
VI_water	332.12	1616
VI_water	332.07	1615
VI_water	332.03	1614
VI_water	331.99	1613
VI_water	331.94	1612
VI_water	331.9	1611
VI_water	331.88	1610.5
VI_water	331.86	1610
VI_water	331.82	1609
VI_water	331.77	1608
VI_water	331.73	1607
VI_water	331.69	1606
VI_water	331.64	1605
VI_water	331.6	1604
VI_water	331.56	1603
VI_water	331.52	1602
VI_water	331.47	1601
VI_water	331.43	1600
VI_water	331.39	1599
VI_water	331.38	1598.8
VI_water	331.34	1598
VI_water	331.3	1597
VI_water	331.26	1596
VI_water	331.21	1595
VI_water	331.17	1594
VI_water	331.13	1593
VI_water	331.08	1592
VI_water	331.04	1591
VI_water	331	1590
VI_water	330.95	1589
VI_water	330.91	1588
VI_water	330.88	1587.3
VI_water	330.87	1587
VI_water	330.82	1586
VI_water	330.78	1585
VI_water	330.74	1584
VI_water	330.69	1583
VI_water	330.65	1582
VI_water	330.61	1581
VI_water	330.56	1580
VI_water	330.52	1579
VI_water	330.48	1578
VI_water	330.43	1577
VI_water	330.39	1576
VI_water	330.38	1575.8
VI_water	330.35	1575
VI_water	330.3	1574
VI_water	330.26	1573
VI_water	330.21	1572
VI_water	330.17	1571
VI_water	330.13	1570
VI_water	330.08	1569
VI_water	330.04	1568
VI_water	330	1567
VI_water	329.95	1566
VI_water	329.91	1565
VI_water	329.88	1564.4
VI_water	329.86	1564
VI_water	329.82	1563
VI_water	329.78	1562
VI_water	329.73	1561
VI_water	329.69	1560
VI_water	329.64	1559
VI_water	329.6	1558
VI_water	329.56	1557
VI_water	329.51	1556
VI_water	329.47	1555
VI_water	329.42	1554
VI_water	329.38	1553
VI_water	329.38	1553
VI_water	329.34	1552
VI_water	329.29	1551
VI_water	329.25	1550
VI_water	329.2	1549
VI_water	329.16	1548
VI_water	329.11	1547
VI_water	329.07	1546
VI_water	329.03	1545
VI_water	328.98	1544
VI_water	328.94	1543
VI_water	328.89	1542
VI_water	328.88	1541.7
VI_water	328.85	1541
VI_water	328.8	1540
VI_water	328.76	1539
VI_water	328.71	1538
VI_water	328.67	1537
VI_water	328.63	1536
VI_water	328.58	1535
VI_water	328.54	1534
VI_water	328.49	1533
VI_water	328.45	1532
VI_water	328.4	1531
VI_water	328.38	1530.5
VI_water	328.36	1530
VI_water	328.31	1529
VI_water	328.27	1528
VI_water	328.22	1527
VI_water	328.18	1526
VI_water	328.13	1525
VI_water	328.09	1524
VI_water	328.04	1523
VI_water	328	1522
VI_water	327.95	1521
VI_water	327.91	1520
VI_water	327.88	1519.4
VI_water	327.86	1519
VI_water	327.82	1518
VI_water	327.77	1517
VI_water	327.73	1516
VI_water	327.68	1515
VI_water	327.64	1514
VI_water	327.59	1513
VI_water	327.55	1512
VI_water	327.5	1511
VI_water	327.46	1510
VI_water	327.41	1509
VI_water	327.38	1508.3
VI_water	327.37	1508
VI_water	327.32	1507
VI_water	327.28	1506
VI_water	327.23	1505
VI_water	327.19	1504
VI_water	327.14	1503
VI_water	327.1	1502
VI_water	327.05	1501
VI_water	327	1500
VI_water	326.96	1499
VI_water	326.91	1498
VI_water	326.88	1497.3
VI_water	326.87	1497
VI_water	326.82	1496
VI_water	326.78	1495
VI_water	326.73	1494
VI_water	326.69	1493
VI_water	326.64	1492
VI_water	326.59	1491
VI_water	326.55	1490
VI_water	326.5	1489
VI_water	326.46	1488
VI_water	326.41	1487
VI_water	326.38	1486.3
VI_water	326.37	1486
VI_water	326.32	1485
VI_water	326.27	1484
VI_water	326.23	1483
VI_water	326.18	1482
VI_water	326.14	1481
VI_water	326.09	1480
VI_water	326.04	1479
VI_water	326	1478
VI_water	325.95	1477
VI_water	325.91	1476
VI_water	325.88	1475.4
VI_water	325.86	1475
VI_water	325.81	1474
VI_water	325.77	1473
VI_water	325.72	1472
VI_water	325.68	1471
VI_water	325.63	1470
VI_water	325.58	1469
VI_water	325.54	1468
VI_water	325.49	1467
VI_water	325.44	1466
VI_water	325.4	1465
VI_water	325.38	1464.6
VI_water	325.35	1464
VI_water	325.31	1463
VI_water	325.26	1462
VI_water	325.21	1461
VI_water	325.17	1460
VI_water	325.12	1459
VI_water	325.07	1458
VI_water	325.03	1457
VI_water	324.98	1456
VI_water	324.93	1455
VI_water	324.89	1454
VI_water	324.88	1453.9
VI_water	324.84	1453
VI_water	324.79	1452
VI_water	324.75	1451
VI_water	324.7	1450
VI_water	324.65	1449
VI_water	324.61	1448
VI_water	324.56	1447
VI_water	324.51	1446
VI_water	324.47	1445
VI_water	324.42	1444
VI_water	324.38	1443.2
VI_water	324.37	1443
VI_water	324.32	1442
VI_water	324.28	1441
VI_water	324.23	1440
VI_water	324.18	1439
VI_water	324.14	1438
VI_water	324.09	1437
VI_water	324.04	1436
VI_water	324	1435
VI_water	323.95	1434
VI_water	323.9	1433
VI_water	323.88	1432.6
VI_water	323.85	1432
VI_water	323.81	1431
VI_water	323.76	1430
VI_water	323.71	1429
VI_water	323.66	1428
VI_water	323.62	1427
VI_water	323.57	1426
VI_water	323.52	1425
VI_water	323.48	1424
VI_water	323.43	1423
VI_water	323.38	1422
VI_water	323.38	1422
VI_water	323.33	1421
VI_water	323.29	1420
VI_water	323.24	1419
VI_water	323.19	1418
VI_water	323.14	1417
VI_water	323.09	1416
VI_water	323.05	1415
VI_water	323	1414
VI_water	322.95	1413
VI_water	322.9	1412
VI_water	322.88	1411.5
VI_water	322.86	1411
VI_water	322.81	1410
VI_water	322.76	1409
VI_water	322.71	1408
VI_water	322.66	1407
VI_water	322.62	1406
VI_water	322.57	1405
VI_water	322.52	1404
VI_water	322.47	1403
VI_water	322.42	1402
VI_water	322.38	1401.1
VI_water	322.38	1401
VI_water	322.33	1400
VI_water	322.28	1399
VI_water	322.23	1398
VI_water	322.18	1397
VI_water	322.14	1396
VI_water	322.09	1395
VI_water	322.04	1394
VI_water	321.99	1393
VI_water	321.94	1392
VI_water	321.89	1391
VI_water	321.88	1390.7
VI_water	321.85	1390
VI_water	321.8	1389
VI_water	321.75	1388
VI_water	321.7	1387
VI_water	321.65	1386
VI_water	321.6	1385
VI_water	321.55	1384
VI_water	321.51	1383
VI_water	321.46	1382
VI_water	321.41	1381
VI_water	321.38	1380.4
VI_water	321.36	1380
VI_water	321.31	1379
VI_water	321.26	1378
VI_water	321.21	1377
VI_water	321.17	1376
VI_water	321.12	1375
VI_water	321.07	1374
VI_water	321.02	1373
VI_water	320.97	1372
VI_water	320.92	1371
VI_water	320.88	1370.2
VI_water	320.87	1370
VI_water	320.82	1369
VI_water	320.77	1368
VI_water	320.73	1367
VI_water	320.68	1366
VI_water	320.63	1365
VI_water	320.58	1364
VI_water	320.53	1363
VI_water	320.48	1362
VI_water	320.43	1361
VI_water	320.38	1360
VI_water	320.38	1360
VI_water	320.33	1359
VI_water	320.28	1358
VI_water	320.23	1357
VI_water	320.18	1356
VI_water	320.13	1355
VI_water	320.08	1354
VI_water	320.04	1353
VI_water	319.99	1352
VI_water	319.94	1351
VI_water	319.89	1350
VI_water	319.88	1349.9
VI_water	319.84	1349
VI_water	319.79	1348
VI_water	319.74	1347
VI_water	319.69	1346
VI_water	319.64	1345
VI_water	319.59	1344
VI_water	319.54	1343
VI_water	319.49	1342
VI_water	319.44	1341
VI_water	319.39	1340
VI_water	319.38	1339.8
VI_water	319.34	1339
VI_water	319.29	1338
VI_water	319.24	1337
VI_water	319.19	1336
VI_water	319.14	1335
VI_water	319.09	1334
VI_water	319.04	1333
VI_water	318.99	1332
VI_water	318.94	1331
VI_water	318.89	1330
VI_water	318.88	1329.8
VI_water	318.84	1329
VI_water	318.79	1328
VI_water	318.74	1327
VI_water	318.69	1326
VI_water	318.64	1325
VI_water	318.59	1324
VI_water	318.54	1323
VI_water	318.49	1322
VI_water	318.44	1321
VI_water	318.39	1320
VI_water	318.38	1319.9
VI_water	318.34	1319
VI_water	318.28	1318
VI_water	318.23	1317
VI_water	318.18	1316
VI_water	318.13	1315
VI_water	318.08	1314
VI_water	318.03	1313
VI_water	317.98	1312
VI_water	317.93	1311
VI_water	317.88	1310
VI_water	317.88	1310
VI_water	317.83	1309
VI_water	317.78	1308
VI_water	317.73	1307
VI_water	317.68	1306
VI_water	317.62	1305
VI_water	317.57	1304
VI_water	317.52	1303
VI_water	317.47	1302
VI_water	317.42	1301
VI_water	317.38	1300.2
VI_water	317.37	1300
VI_water	317.32	1299
VI_water	317.27	1298
VI_water	317.22	1297
VI_water	317.16	1296
VI_water	317.11	1295
VI_water	317.06	1294
VI_water	317.01	1293
VI_water	316.96	1292
VI_water	316.91	1291
VI_water	316.88	1290.5
VI_water	316.86	1290
VI_water	316.8	1289
VI_water	316.75	1288
VI_water	316.7	1287
VI_water	316.65	1286
VI_water	316.6	1285
VI_water	316.55	1284
VI_water	316.5	1283
VI_water	316.44	1282
VI_water	316.39	1281
VI_water	316.38	1280.8
VI_water	316.34	1280
VI_water	316.29	1279
VI_water	316.24	1278
VI_water	316.18	1277
VI_water	316.13	1276
VI_water	316.08	1275
VI_water	316.03	1274
VI_water	315.98	1273
VI_water	315.92	1272
VI_water	315.88	1271.1
VI_water	315.87	1271
VI_water	315.82	1270
VI_water	315.77	1269
VI_water	315.72	1268
VI_water	315.66	1267
VI_water	315.61	1266
VI_water	315.56	1265
VI_water	315.51	1264
VI_water	315.45	1263
VI_water	315.4	1262
VI_water	315.38	1261.6
VI_water	315.35	1261
VI_water	315.3	1260
VI_water	315.25	1259
VI_water	315.19	1258
VI_water	315.14	1257
VI_water	315.09	1256
VI_water	315.03	1255
VI_water	314.98	1254
VI_water	314.93	1253
VI_water	314.88	1252.1
VI_water	314.88	1252
VI_water	314.82	1251
VI_water	314.77	1250
VI_water	314.72	1249
VI_water	314.67	1248
VI_water	314.61	1247
VI_water	314.56	1246
VI_water	314.51	1245
VI_water	314.45	1244
VI_water	314.4	1243
VI_water	314.38	1242.6
VI_water	314.35	1242
VI_water	314.29	1241
VI_water	314.24	1240
VI_water	314.19	1239
VI_water	314.14	1238
VI_water	314.08	1237
VI_water	314.03	1236
VI_water	313.98	1235
VI_water	313.92	1234
VI_water	313.88	1233.2
VI_water	313.87	1233
VI_water	313.82	1232
VI_water	313.76	1231
VI_water	313.71	1230
VI_water	313.66	1229
VI_water	313.6	1228
VI_water	313.55	1227
VI_water	313.49	1226
VI_water	313.44	1225
VI_water	313.39	1224
VI_water	313.38	1223.9
VI_water	313.33	1223
VI_water	313.28	1222
VI_water	313.23	1221
VI_water	313.17	1220
VI_water	313.12	1219
VI_water	313.06	1218
VI_water	313.01	1217
VI_water	312.96	1216
VI_water	312.9	1215
VI_water	312.88	1214.6
VI_water	312.85	1214
VI_water	312.79	1213
VI_water	312.74	1212
VI_water	312.69	1211
VI_water	312.63	1210
VI_water	312.58	1209
VI_water	312.52	1208
VI_water	312.47	1207
VI_water	312.41	1206
VI_water	312.38	1205.4
VI_water	312.36	1205
VI_water	312.31	1204
VI_water	312.25	1203
VI_water	312.2	1202
VI_water	312.14	1201
VI_water	312.09	1200
VI_water	312.03	1199
VI_water	311.98	1198
VI_water	311.92	1197
VI_water	311.88	1196.2
VI_water	311.87	1196
VI_water	311.82	1195
VI_water	311.76	1194
VI_water	311.71	1193
VI_water	311.65	1192
VI_water	311.6	1191
VI_water	311.54	1190
VI_water	311.49	1189
VI_water	311.43	1188
VI_water	311.38	1187.1
VI_water	311.38	1187
VI_water	311.32	1186
VI_water	311.27	1185
VI_water	311.21	1184
VI_water	311.16	1183
VI_water	311.1	1182
VI_water	311.05	1181
VI_water	310.99	1180
VI_water	310.93	1179
VI_water	310.88	1178
VI_water	310.88	1178
VI_water	310.82	1177
VI_water	310.77	1176
VI_water	310.71	1175
VI_water	310.66	1174
VI_water	310.6	1173
VI_water	310.55	1172
VI_water	310.49	1171
VI_water	310.44	1170
VI_water	310.38	1169
VI_water	310.38	1169
VI_water	310.32	1168
VI_water	310.27	1167
VI_water	310.21	1166
VI_water	310.16	1165
VI_water	310.1	1164
VI_water	310.05	1163
VI_water	309.99	1162
VI_water	309.93	1161
VI_water	309.88	1160
VI_water	309.88	1160
VI_water	309.82	1159
VI_water	309.77	1158
VI_water	309.71	1157
VI_water	309.65	1156
VI_water	309.6	1155
VI_water	309.54	1154
VI_water	309.48	1153
VI_water	309.43	1152
VI_water	309.38	1151.1
VI_water	309.37	1151
VI_water	309.32	1150
VI_water	309.26	1149
VI_water	309.2	1148
VI_water	309.15	1147
VI_water	309.09	1146
VI_water	309.03	1145
VI_water	308.98	1144
VI_water	308.92	1143
VI_water	308.88	1142.3
VI_water	308.86	1142
VI_water	308.81	1141
VI_water	308.75	1140
VI_water	308.69	1139
VI_water	308.64	1138
VI_water	308.58	1137
VI_water	308.52	1136
VI_water	308.46	1135
VI_water	308.41	1134
VI_water	308.38	1133.5
VI_water	308.35	1133
VI_water	308.29	1132
VI_water	308.24	1131
VI_water	308.18	1130
VI_water	308.12	1129
VI_water	308.07	1128
VI_water	308.01	1127
VI_water	307.95	1126
VI_water	307.89	1125
VI_water	307.88	1124.8
VI_water	307.84	1124
VI_water	307.78	1123
VI_water	307.72	1122
VI_water	307.66	1121
VI_water	307.61	1120
VI_water	307.55	1119
VI_water	307.49	1118
VI_water	307.43	1117
VI_water	307.38	1116.1
VI_water	307.38	1116
VI_water	307.32	1115
VI_water	307.26	1114
VI_water	307.2	1113
VI_water	307.14	1112
VI_water	307.09	1111
VI_water	307.03	1110
VI_water	306.97	1109
VI_water	306.91	1108
VI_water	306.88	1107.4
VI_water	306.85	1107
VI_water	306.8	1106
VI_water	306.74	1105
VI_water	306.68	1104
VI_water	306.62	1103
VI_water	306.56	1102
VI_water	306.5	1101
VI_water	306.45	1100
VI_water	306.39	1099
VI_water	306.38	1098.9
VI_water	306.33	1098
VI_water	306.27	1097
VI_water	306.21	1096
VI_water	306.15	1095
VI_water	306.1	1094
VI_water	306.04	1093
VI_water	305.98	1092
VI_water	305.92	1091
VI_water	305.88	1090.3
VI_water	305.86	1090
VI_water	305.8	1089
VI_water	305.74	1088
VI_water	305.68	1087
VI_water	305.62	1086
VI_water	305.57	1085
VI_water	305.51	1084
VI_water	305.45	1083
VI_water	305.39	1082
VI_water	305.38	1081.9
VI_water	305.33	1081
VI_water	305.27	1080
VI_water	305.21	1079
VI_water	305.15	1078
VI_water	305.09	1077
VI_water	305.03	1076
VI_water	304.97	1075
VI_water	304.91	1074
VI_water	304.88	1073.4
VI_water	304.85	1073
VI_water	304.79	1072
VI_water	304.74	1071
VI_water	304.68	1070
VI_water	304.62	1069
VI_water	304.56	1068
VI_water	304.5	1067
VI_water	304.44	1066
VI_water	304.38	1065.1
VI_water	304.38	1065
VI_water	304.32	1064
VI_water	304.26	1063
VI_water	304.2	1062
VI_water	304.14	1061
VI_water	304.08	1060
VI_water	304.02	1059
VI_water	303.96	1058
VI_water	303.9	1057
VI_water	303.88	1056.7
VI_water	303.84	1056
VI_water	303.78	1055
VI_water	303.72	1054
VI_water	303.66	1053
VI_water	303.59	1052
VI_water	303.53	1051
VI_water	303.47	1050
VI_water	303.41	1049
VI_water	303.38	1048.5
VI_water	303.35	1048
VI_water	303.29	1047
VI_water	303.23	1046
VI_water	303.17	1045
VI_water	303.11	1044
VI_water	303.05	1043
VI_water	302.99	1042
VI_water	302.93	1041
VI_water	302.88	1040.2
VI_water	302.87	1040
VI_water	302.81	1039
VI_water	302.74	1038
VI_water	302.68	1037
VI_water	302.62	1036
VI_water	302.56	1035
VI_water	302.5	1034
VI_water	302.44	1033
VI_water	302.38	1032
VI_water	302.38	1032
VI_water	302.32	1031
VI_water	302.25	1030
VI_water	302.19	1029
VI_water	302.13	1028
VI_water	302.07	1027
VI_water	302.01	1026
VI_water	301.95	1025
VI_water	301.88	1024
VI_water	301.88	1023.9
VI_water	301.82	1023
VI_water	301.76	1022
VI_water	301.7	1021
VI_water	301.64	1020
VI_water	301.58	1019
VI_water	301.51	1018
VI_water	301.45	1017
VI_water	301.39	1016
VI_water	301.38	1015.8
VI_water	301.33	1015
VI_water	301.27	1014
VI_water	301.2	1013
VI_water	301.14	1012
VI_water	301.08	1011
VI_water	301.02	1010
VI_water	300.95	1009
VI_water	300.89	1008
VI_water	300.88	1007.8
VI_water	300.83	1007
VI_water	300.77	1006
VI_water	300.7	1005
VI_water	300.64	1004
VI_water	300.58	1003
VI_water	300.52	1002
VI_water	300.45	1001
VI_water	300.39	1000
VI_water	300.38	999.83
VI_water	300.33	999
VI_water	300.26	998
VI_water	300.2	997
VI_water	300.14	996
VI_water	300.08	995
VI_water	300.01	994
VI_water	299.95	993
VI_water	299.89	992
VI_water	299.88	991.9
VI_water	299.82	991
VI_water	299.76	990
VI_water	299.7	989
VI_water	299.63	988
VI_water	299.57	987
VI_water	299.51	986
VI_water	299.44	985
VI_water	299.38	984.02
VI_water	299.38	984
VI_water	299.32	983
VI_water	299.25	982
VI_water	299.19	981
VI_water	299.12	980
VI_water	299.06	979
VI_water	299	978
VI_water	298.93	977
VI_water	298.88	976.18
VI_water	298.87	976
VI_water	298.8	975
VI_water	298.74	974
VI_water	298.68	973
VI_water	298.61	972
VI_water	298.55	971
VI_water	298.48	970
VI_water	298.42	969
VI_water	298.38	968.4
VI_water	298.35	968
VI_water	298.29	967
VI_water	298.23	966
VI_water	298.16	965
VI_water	298.1	964
VI_water	298.03	963
VI_water	297.97	962
VI_water	297.9	961
VI_water	297.88	960.65
VI_water	297.84	960
VI_water	297.77	959
VI_water	297.71	958
VI_water	297.64	957
VI_water	297.58	956
VI_water	297.51	955
VI_water	297.45	954
VI_water	297.38	953
VI_water	297.38	952.96
VI_water	297.32	952
VI_water	297.25	951
VI_water	297.19	950
VI_water	297.12	949
VI_water	297.06	948
VI_water	296.99	947
VI_water	296.92	946
VI_water	296.88	945.31
VI_water	296.86	945
VI_water	296.79	944
VI_water	296.73	943
VI_water	296.66	942
VI_water	296.6	941
VI_water	296.53	940
VI_water	296.46	939
VI_water	296.4	938
VI_water	296.38	937.71
VI_water	296.33	937
VI_water	296.27	936
VI_water	296.2	935
VI_water	296.13	934
VI_water	296.07	933
VI_water	296	932
VI_water	295.94	931
VI_water	295.88	930.16
VI_water	295.87	930
VI_water	295.8	929
VI_water	295.74	928
VI_water	295.67	927
VI_water	295.6	926
VI_water	295.54	925
VI_water	295.47	924
VI_water	295.4	923
VI_water	295.38	922.65
VI_water	295.34	922
VI_water	295.27	921
VI_water	295.2	920
VI_water	295.14	919
VI_water	295.07	918
VI_water	295	917
VI_water	294.93	916
VI_water	294.88	915.19
VI_water	294.87	915
VI_water	294.8	914
VI_water	294.73	913
VI_water	294.67	912
VI_water	294.6	911
VI_water	294.53	910
VI_water	294.46	909
VI_water	294.4	908
VI_water	294.38	907.77
VI_water	294.33	907
VI_water	294.26	906
VI_water	294.19	905
VI_water	294.12	904
VI_water	294.06	903
VI_water	293.99	902
VI_water	293.92	901
VI_water	293.88	900.4
VI_water	293.85	900
VI_water	293.78	899
VI_water	293.72	898
VI_water	293.65	897
VI_water	293.58	896
VI_water	293.51	895
VI_water	293.44	894
VI_water	293.38	893.07
VI_water	293.38	893
VI_water	293.31	892
VI_water	293.24	891
VI_water	293.17	890
VI_water	293.1	889
VI_water	293.03	888
VI_water	292.96	887
VI_water	292.89	886
VI_water	292.88	885.79
VI_water	292.83	885
VI_water	292.76	884
VI_water	292.69	883
VI_water	292.62	882
VI_water	292.55	881
VI_water	292.48	880
VI_water	292.41	879
VI_water	292.38	878.55
VI_water	292.34	878
VI_water	292.27	877
VI_water	292.2	876
VI_water	292.13	875
VI_water	292.06	874
VI_water	291.99	873
VI_water	291.92	872
VI_water	291.88	871.35
VI_water	291.86	871
VI_water	291.79	870
VI_water	291.72	869
VI_water	291.65	868
VI_water	291.58	867
VI_water	291.51	866
VI_water	291.44	865
VI_water	291.38	864.2
VI_water	291.37	864
VI_water	291.3	863
VI_water	291.23	862
VI_water	291.15	861
VI_water	291.08	860
VI_water	291.01	859
VI_water	290.94	858
VI_water	290.88	857.1
VI_water	290.87	857
VI_water	290.8	856
VI_water	290.73	855
VI_water	290.66	854
VI_water	290.59	853
VI_water	290.52	852
VI_water	290.45	851
VI_water	290.38	850.03
VI_water	290.38	850
VI_water	290.31	849
VI_water	290.24	848
VI_water	290.16	847
VI_water	290.09	846
VI_water	290.02	845
VI_water	289.95	844
VI_water	289.88	843.01
VI_water	289.88	843
VI_water	289.81	842
VI_water	289.74	841
VI_water	289.66	840
VI_water	289.59	839
VI_water	289.52	838
VI_water	289.45	837
VI_water	289.38	836.04
VI_water	289.38	836
VI_water	289.31	835
VI_water	289.23	834
VI_water	289.16	833
VI_water	289.09	832
VI_water	289.02	831
VI_water	288.94	830
VI_water	288.88	829.1
VI_water	288.87	829
VI_water	288.8	828
VI_water	288.73	827
VI_water	288.66	826
VI_water	288.58	825
VI_water	288.51	824
VI_water	288.44	823
VI_water	288.38	822.21
VI_water	288.36	822
VI_water	288.29	821
VI_water	288.22	820
VI_water	288.15	819
VI_water	288.07	818
VI_water	288	817
VI_water	287.93	816
VI_water	287.88	815.36
VI_water	287.85	815
VI_water	287.78	814
VI_water	287.71	813
VI_water	287.63	812
VI_water	287.56	811
VI_water	287.49	810
VI_water	287.41	809
VI_water	287.38	808.55
VI_water	287.34	808
VI_water	287.27	807
VI_water	287.19	806
VI_water	287.12	805
VI_water	287.04	804
VI_water	286.97	803
VI_water	286.9	802
VI_water	286.88	801.79
VI_water	286.82	801
VI_water	286.75	800
VI_water	286.67	799
VI_water	286.6	798
VI_water	286.52	797
VI_water	286.45	796
VI_water	286.38	795.06
VI_water	286.38	795
VI_water	286.3	794
VI_water	286.23	793
VI_water	286.15	792
VI_water	286.08	791
VI_water	286	790
VI_water	285.93	789
VI_water	285.88	788.38
VI_water	285.85	788
VI_water	285.78	787
VI_water	285.7	786
VI_water	285.63	785
VI_water	285.55	784
VI_water	285.48	783
VI_water	285.4	782
VI_water	285.38	781.74
VI_water	285.32	781
VI_water	285.25	780
VI_water	285.17	779
VI_water	285.1	778
VI_water	285.02	777
VI_water	284.95	776
VI_water	284.88	775.13
VI_water	284.87	775
VI_water	284.79	774
VI_water	284.72	773
VI_water	284.64	772
VI_water	284.57	771
VI_water	284.49	770
VI_water	284.41	769
VI_water	284.38	768.57
VI_water	284.34	768
VI_water	284.26	767
VI_water	284.18	766
VI_water	284.11	765
VI_water	284.03	764
VI_water	283.95	763
VI_water	283.88	762.05
VI_water	283.88	762
VI_water	283.8	761
VI_water	283.72	760
VI_water	283.64	759
VI_water	283.57	758
VI_water	283.49	757
VI_water	283.41	756
VI_water	283.38	755.57
VI_water	283.34	755
VI_water	283.26	754
VI_water	283.18	753
VI_water	283.1	752
VI_water	283.03	751
VI_water	282.95	750
VI_water	282.88	749.13
VI_water	282.87	749
VI_water	282.79	748
VI_water	282.71	747
VI_water	282.64	746
VI_water	282.56	745
VI_water	282.48	744
VI_water	282.4	743
VI_water	282.38	742.73
VI_water	282.32	742
VI_water	282.24	741
VI_water	282.17	740
VI_water	282.09	739
VI_water	282.01	738
VI_water	281.93	737
VI_water	281.88	736.37
VI_water	281.85	736
VI_water	281.77	735
VI_water	281.69	734
VI_water	281.61	733
VI_water	281.53	732
VI_water	281.46	731
VI_water	281.38	730.05
VI_water	281.38	730
VI_water	281.3	729
VI_water	281.22	728
VI_water	281.14	727
VI_water	281.06	726
VI_water	280.98	725
VI_water	280.9	724
VI_water	280.88	723.77
VI_water	280.82	723
VI_water	280.74	722
VI_water	280.66	721
VI_water	280.58	720
VI_water	280.5	719
VI_water	280.42	718
VI_water	280.38	717.53
VI_water	280.34	717
VI_water	280.26	716
VI_water	280.18	715
VI_water	280.1	714
VI_water	280.02	713
VI_water	279.93	712
VI_water	279.88	711.32
VI_water	279.85	711
VI_water	279.77	710
VI_water	279.69	709
VI_water	279.61	708
VI_water	279.53	707
VI_water	279.45	706
VI_water	279.38	705.16
[truncated: 11,115 more rows]

## Sheet: Sheet1
iceII_V				ice III_V
201.934	670.84			249.418	355.504
202	670.423			249.8	355.194
202.067	670			250.039	355
202.227	669			250.3	354.788
202.386	668			250.8	354.382
202.5	667.282			251.273	354
202.545	667			251.3	353.978
202.704	666			251.8	353.575
202.863	665			252.3	353.173
203	664.138			252.516	353
203.022	664			252.8	352.773
203.181	663			253.3	352.373
203.34	662			253.769	352
203.498	661			253.8	351.975
203.5	660.99			254.3	351.578
203.657	660			254.8	351.183
203.816	659			255.032	351
203.975	658			255.3	350.788
204	657.84			256.164	350.11
204.133	657
204.292	656
204.45	655
204.5	654.686
204.609	654
204.767	653
204.925	652
205	651.529
205.084	651
205.242	650
205.4	649
205.5	648.369
205.558	648
205.716	647
205.874	646
206	645.206
206.033	645
206.19	644
206.348	643
206.5	642.039
206.506	642
206.664	641
206.822	640
206.979	639
207	638.869
207.137	638
207.295	637
207.452	636
207.5	635.696
207.61	635
207.767	634
207.924	633
208	632.52
208.082	632
208.239	631
208.396	630
208.5	629.34
208.553	629
208.711	628
208.868	627
209	626.157
209.025	626
209.182	625
209.339	624
209.495	623
209.5	622.971
209.652	622
209.809	621
209.966	620
210	619.781
210.122	619
210.279	618
210.435	617
210.5	616.588
210.592	616
210.748	615
210.905	614
211	613.391
211.061	613
211.217	612
211.374	611
211.5	610.191
211.53	610
211.686	609
211.842	608
211.998	607
212	606.988
212.154	606
212.31	605
212.466	604
212.5	603.781
212.622	603
212.777	602
212.933	601
213	600.57
213.089	600
213.244	599
213.4	598
213.5	597.356
213.555	597
213.711	596
213.866	595
214	594.139
214.022	594
214.177	593
214.332	592
214.487	591
214.5	590.917
214.642	590
214.797	589
214.952	588
215	587.693
215.107	587
215.262	586
215.417	585
215.5	584.464
215.572	584
215.727	583
215.881	582
216	581.232
216.036	581
216.19	580
216.345	579
216.499	578
216.5	577.997
216.654	577
216.808	576
216.963	575
217	574.757
217.117	574
217.271	573
217.425	572
217.5	571.514
217.579	571
217.733	570
217.887	569
218	568.267
218.041	568
218.195	567
218.349	566
218.5	565.017
218.503	565
218.656	564
218.81	563
218.964	562
219	561.762
219.117	561
219.271	560
219.424	559
219.5	558.504
219.577	558
219.731	557
219.884	556
220	555.242
220.037	555
220.19	554
220.343	553
220.496	552
220.5	551.976
220.649	551
220.802	550
220.955	549
221	548.707
221.108	548
221.261	547
221.413	546
221.5	545.433
221.566	545
221.719	544
221.871	543
222	542.155
222.024	542
222.176	541
222.328	540
222.481	539
222.5	538.874
222.633	538
222.785	537
222.937	536
223	535.588
223.089	535
223.241	534
223.393	533
223.5	532.298
223.545	532
223.697	531
223.849	530
224	529.005
224.001	529
224.152	528
224.304	527
224.456	526
224.5	525.707
224.607	525
224.759	524
224.91	523
225	522.405
225.061	522
225.213	521
225.364	520
225.5	519.099
225.515	519
225.666	518
225.817	517
225.968	516
226	515.789
226.119	515
226.27	514
226.421	513
226.5	512.475
226.572	512
226.722	511
226.873	510
227	509.156
227.024	509
227.174	508
227.325	507
227.475	506
227.5	505.833
227.625	505
227.776	504
227.926	503
228	502.506
228.076	502
228.226	501
228.376	500
228.5	499.175
228.526	499
228.676	498
228.826	497
228.976	496
229	495.839
229.126	495
229.275	494
229.425	493
229.5	492.499
229.575	492
229.724	491
229.874	490
230	489.155
230.023	489
230.172	488
230.322	487
230.471	486
230.5	485.806
230.62	485
230.769	484
230.918	483
231	482.453
231.067	482
231.216	481
231.365	480
231.5	479.095
231.514	479
231.663	478
231.812	477
231.96	476
232	475.733
232.109	475
232.257	474
232.406	473
232.5	472.366
232.554	472
232.703	471
232.851	470
232.999	469
233	468.994
233.147	468
233.295	467
233.444	466
233.5	465.618
233.591	465
233.739	464
233.887	463
234	462.238
234.035	462
234.183	461
234.331	460
234.478	459
234.5	458.852
234.626	458
234.773	457
234.921	456
235	455.462
235.068	455
235.215	454
235.363	453
235.5	452.068
235.51	452
235.657	451
235.804	450
235.951	449
236	448.668
236.098	448
236.245	447
236.392	446
236.5	445.264
236.539	445
236.685	444
236.832	443
236.979	442
237	441.854
237.125	441
237.272	440
237.418	439
237.5	438.44
237.564	438
237.711	437
237.857	436
238	435.021
238.003	435
238.149	434
238.295	433
238.441	432
238.5	431.597
238.587	431
238.733	430
238.879	429
239	428.168
239.024	428
239.17	427
239.316	426
239.461	425
239.5	424.734
239.607	424
239.752	423
239.898	422
240	421.295
240.043	421
240.188	420
240.333	419
240.478	418
240.5	417.851
240.623	417
240.768	416
240.913	415
241	414.401
241.058	414
241.203	413
241.348	412
241.492	411
241.5	410.947
241.637	410
241.781	409
241.926	408
242	407.487
242.07	407
242.215	406
242.359	405
242.5	404.022
242.503	404
242.647	403
242.791	402
242.935	401
243	400.552
243.079	400
243.223	399
243.367	398
243.5	397.076
243.511	397
243.655	396
243.798	395
243.942	394
244	393.595
244.085	393
244.229	392
244.372	391
244.5	390.108
244.516	390
244.659	389
244.802	388
244.945	387
245	386.616
245.088	386
245.231	385
245.374	384
245.5	383.119
245.517	383
245.66	382
245.802	381
245.945	380
246	379.616
246.088	379
246.23	378
246.373	377
246.5	376.107
246.515	376
246.658	375
246.8	374
246.942	373
247	372.593
247.084	372
247.226	371
247.368	370
247.5	369.072
247.51	369
247.652	368
247.794	367
247.936	366
248	365.547
248.077	365
248.219	364
248.361	363
248.5	362.015
248.502	362
248.644	361
248.785	360
248.926	359
249	358.477
249.067	358
249.209	357
249.35	356
249.418	355.504

[truncated: 1 more sheets: LinReg]
