# Supplementary material for: Electrical Conductivity of Subsurface Ocean Analogue Solutions from Molecular Dynamics Simulations
Source: ACS Earth Space Chem. 2024 Jun 8;8(6):1146–53. doi: 10.1021/acsearthspacechem.3c00345 (PMC11194852; doi:10.1021/acsearthspacechem.3c00345)
Supplement: Supplementary file 2 — sp3c00345_si_002.zip [file sp3c00345_si_002.zip › CodeMar122024/DensVsWtpct.py]

import pandas as pd
import matplotlib.pyplot as plt
from matplotlib.lines import Line2D
from matplotlib.colors import LinearSegmentedColormap

# Read the Excel file
df = pd.read_excel('ForPythonPlots.xlsx', sheet_name='DensVsWtpct_AmbP_AllT')

# Group the data by method
grouped_data = df.groupby('Method')

# Get unique temperatures and assign colors
temperatures = df['Temperature_K'].unique()

# Create the plot
fig, ax = plt.subplots()

# Lists to store legend handles and labels
legend_handles = []
legend_labels = []

# Plot the data for each method
for method, data in grouped_data:
    if method == 'SPCE':
        marker = 's'
    elif method == 'TIP4P':
        marker = 'P'
    else:
        marker = 'none'

    # Calculate color indices based on temperature
    color_indices = (data['Temperature_K'] - temperatures.min()) / (temperatures.max() - temperatures.min())

    # Plot lines or points based on the method
    if method in ['SPCE', 'TIP4P']:  # Combine SPCE and TIP4P cases
        sorted_data = data.sort_values('wtpct')
        for temp in temperatures:
            temp_data = sorted_data[sorted_data['Temperature_K'] == temp]
            color = plt.cm.cool((temp - 266) / (300 - 266))  # Use cool colormap, adjust range to 266-300
            if method == 'TIP4P':
                ax.scatter(temp_data['wtpct'], temp_data['Dens_kg_m3'], color=color,
                           marker=marker, label=f'TIP4P MD Sims, {temp} K', linewidths=1.5)
            else:
                ax.scatter(temp_data['wtpct'], temp_data['Dens_kg_m3'], color=color, marker=marker,
                           s=80, label=f'SPCE MD Sims, {temp} K')
    else:
        for temp in temperatures:
            temp_data = data[data['Temperature_K'] == temp]
            color = plt.cm.cool((temp - 266) / (300 - 266))  # Use cool colormap, adjust range to 266-300
            ax.plot(temp_data['wtpct'], temp_data['Dens_kg_m3'], linestyle=':', color=color)

    # Create generic legend handles and labels for SPCE and Defense Lab
    if method == 'SPCE':
        legend_handles.append(Line2D([], [], color='black', linestyle='', marker='s', markersize=8))
        legend_labels.append('SPCE MD Sims from this work')
    elif method == 'TIP4P':
        legend_handles.append(Line2D([], [], color='black', linestyle='', marker='P', markersize=8))
        legend_labels.append('TIP4P MD Sims from this work')
    else:
        legend_handles.append(Line2D([], [], color='black', linestyle=':', linewidth=1.5))
        legend_labels.append('Perry\'s Chemical Engineers\' Handbook, 6th Ed.')

ax.legend(handles=legend_handles, labels=legend_labels, fontsize='10')

# Create a colorbar with specified vmin and vmax
cbar = plt.colorbar(plt.cm.ScalarMappable(cmap=plt.cm.cool, norm=plt.Normalize(vmin=266, vmax=300)), ax=ax)
cbar.set_label('Temperature (K)', fontsize='14')

# Increase font size of colorbar tick labels
cbar.ax.tick_params(labelsize=14)

# Set labels and title
ax.set_xlabel('Concentration (wt%)', fontsize='14')
ax.set_ylabel('Density (kg/m$^3$)', fontsize=14)
ax.set_title('Density vs Concentration for NaCl at Ambient Pressure', fontsize='14')
plt.ylim(1000, 1340)

# Increase font size of axis numbers
plt.tick_params(axis='both', which='major', labelsize=14)

# Show the plot
plt.tight_layout()
plt.savefig('DensVsWtpctMar12.png', dpi=200)
# plt.show()
