# Supplementary material for: Electrical Conductivity of Subsurface Ocean Analogue Solutions from Molecular Dynamics Simulations
Source: ACS Earth Space Chem. 2024 Jun 8;8(6):1146–53. doi: 10.1021/acsearthspacechem.3c00345 (PMC11194852; doi:10.1021/acsearthspacechem.3c00345)
Supplement: Supplementary file 2 — sp3c00345_si_002.zip [file sp3c00345_si_002.zip › CodeMar122024/DensVsPBaptAllT.py]

import pandas as pd
import matplotlib.pyplot as plt
from matplotlib.lines import Line2D
from matplotlib.colors import LinearSegmentedColormap
from matplotlib.colors import Normalize
from matplotlib.cm import ScalarMappable


# Read the Excel file
df = pd.read_excel('ForPythonPlots.xlsx', sheet_name='DensVsP_10wtpct_AllT')

# Group the data by method
grouped_data = df.groupby('Method')

# Get unique temperatures and assign colors
temperatures = df['Temperature_K'].unique()

# # Define custom colormap
# colors = ['#0C3387', '#3477C2', '#68ACFD', '#F43B3B', '#C90000']
# cmap = LinearSegmentedColormap.from_list('Custom', colors, len(colors))
# Set up colorbar
cbar_label = 'Temperature (K)'
cmap = 'cool'
vmin = 266  # Minimum temperature value
vmax = 300  # Maximum temperature value
normalize = Normalize(vmin=266, vmax=vmax)
scalar_map = ScalarMappable(norm=normalize, cmap=cmap)

# Create the plot
fig, ax = plt.subplots()

# Lists to store legend handles and labels
legend_handles = []
legend_labels = []

# Plot the data for each method
for method, data in grouped_data:
    if method == 'Baptiste':
        linestyle = ':'
    else:
        linestyle = '-'

    if method == 'TIP4P':
        marker = 'P'
        fillstyle = 'none'
    elif method in ['SPCE10', 'SPCE1064']:
        marker = 's'
        fillstyle = 'full'
    else:
        marker = ''
        fillstyle = 'none'

    # Plot the lines for each method except 'SPCE10', 'SPCE1064', and 'TIP4P'
    if method not in ['SPCE10', 'SPCE1064', 'TIP4P']:
        for temp in temperatures:
            temp_data = data[data['Temperature_K'] == temp]
            if len(temp_data) >= 3:
                sorted_data = temp_data.sort_values('P_MPa')
                color = scalar_map.to_rgba(temp)  # Use ScalarMappable to map temperature to color
                ax.plot(sorted_data['P_MPa'], sorted_data['Dens_kg_m3'], linestyle=linestyle,
                        color=color, marker=marker, markersize=5, label=method, fillstyle=fillstyle)

    # Plot the scatter points for 'SPCE10', 'SPCE1064', and 'TIP4P'
    elif method in ['SPCE10', 'SPCE1064', 'TIP4P']:
        for temp in temperatures:
            temp_data = data[data['Temperature_K'] == temp]
            if len(temp_data) >= 3:
                sorted_data = temp_data.sort_values('P_MPa')
                color = scalar_map.to_rgba(temp)  # Use ScalarMappable to map temperature to color
                if method == 'TIP4P':
                    marker = 'P'
                    facecolors = color # Set facecolors to none for TIP4P
                else:
                    marker = 's'
                    facecolors = color  # Set facecolors to color for other methods
                ax.scatter(sorted_data['P_MPa'], sorted_data['Dens_kg_m3'], color=color, marker=marker,
                           s=80, label=f'{method} MD Sims, {temp} K', edgecolors=color, linewidths=1.5,
                           facecolors=facecolors)

    # Create generic legend handles and labels for SPCE and Defense Lab
    if method in ['SPCE10', 'SPCE1064']:
        # Check if SPCE MD Sims legend entry is already added
        if 'SPCE MD Sims from this work' not in legend_labels:
            legend_handles.append(Line2D([], [], color='black', linestyle='', marker='s', markersize=8))
            legend_labels.append('SPCE MD Sims from this work')
    elif method == 'TIP4P':
        legend_handles.append(Line2D([], [], color='black', linestyle='', marker='P', markersize=8))
        legend_labels.append('TIP4P MD Sims from this work')
    else:
        legend_handles.append(Line2D([], [], color='black', linestyle=':', linewidth=1.5))
        legend_labels.append('Journaux et al. in prep')

# Create separate legend entries for "SPCE" and "Defense Lab Experiments 1964"
ax.legend(handles=legend_handles, labels=legend_labels, fontsize='10')

# Add the ScalarMappable directly to the plot
sm = plt.cm.ScalarMappable(cmap=cmap, norm=normalize)
sm.set_array([])  # Set empty array to create colorbar
cbar = plt.colorbar(sm, ax=ax)
cbar.set_label(cbar_label, fontsize='14')

# Set colorbar tick labels font size
cbar.ax.tick_params(labelsize=14)


# Set colorbar tick labels font size
cbar.ax.tick_params(labelsize=14)


# Set labels and title
ax.set_xlabel('Pressure (MPa)', fontsize='14')
ax.set_ylabel('Density (kg/m$^3$)', fontsize=14)
ax.set_title('Equation of State for 10 wt% NaCl', fontsize='14')
ax.tick_params(axis='both', which='major', labelsize=14)

# Set x-axis and y-axis limits
ax.set_xlim(-10, 1050)
ax.set_ylim(1000, 1340)

# Show the plot
plt.tight_layout()
plt.savefig('DensVsPMar12.png', dpi=200)
# plt.show()
