# Supplementary material for: Electrical Conductivity of Subsurface Ocean Analogue Solutions from Molecular Dynamics Simulations
Source: ACS Earth Space Chem. 2024 Jun 8;8(6):1146–53. doi: 10.1021/acsearthspacechem.3c00345 (PMC11194852; doi:10.1021/acsearthspacechem.3c00345)
Supplement: Supplementary file 2 — sp3c00345_si_002.zip [file sp3c00345_si_002.zip › CodeMar122024/3Dplot_myEquationAllVariables.py]

import numpy as np
import pandas as pd
import matplotlib.pyplot as plt
from mpl_toolkits.mplot3d import Axes3D
import statsmodels.api as sm
from sklearn.metrics import r2_score
from scipy.optimize import curve_fit

# Read the data from the Excel file
df = pd.read_excel('ForPythonPlots.xlsx', sheet_name='SummaryOurData')

# Filter the data for SPCE method
df_filtered = df[df['Method'] == 'SPCE']

# Create a 3D scatter plot with colormap for wtpct
fig = plt.figure()
ax = fig.add_subplot(111, projection='3d')

# Define colormap and normalize it
colormap = plt.cm.coolwarm
normalize = plt.Normalize(vmin=min(df_filtered['wtpct']), vmax=max(df_filtered['wtpct']))

# Plot the 3D scatter plot
sc = ax.scatter(df_filtered['T_K'], df_filtered['P_MPa'], df_filtered['Cond_S_m'], c=df_filtered['wtpct'], cmap=colormap, marker='o')

# Define custom equation
def custom_equation(data, A_1, A_2, A_3, A_4, A_5, n):
    T, P, wtpct = data
    Z = ((A_1*T + A_2)*(wtpct)**n) * np.exp(((-A_3 * (wtpct)) + (A_5 * P)) / (T-A_4)) # Zhang 2020 with P modification
    return Z

# Fit the custom equation to the data
T = df_filtered['T_K']
P = df_filtered['P_MPa']
wtpct = df_filtered['wtpct']
density = df_filtered['Dens_kg_m3']
Z_actual = df_filtered['Cond_S_m']
initial_guess = [0.027477545875579705, -6.388736828330122, -9.306172736631376, 566.3857268297163, 10, 0.9093705587751074]  # A_1, A_2, A_3, A_4, A_5, n
popt, _ = curve_fit(custom_equation, (T, P, wtpct), Z_actual, p0=initial_guess)

A_1, A_2, A_3, A_4, A_5, n= popt
print(f"A_1: {A_1}")
print(f"A_2: {A_2}")
print(f"A_3: {A_3}")
print(f"A_4: {A_4}")
print(f"A_5: {A_5}")
print(f"n: {n}")

# Compute R-squared value
Z_pred = custom_equation((T, P, wtpct), A_1, A_2, A_3, A_4, A_5, n)
r_squared = r2_score(Z_actual, Z_pred)
print(f"R-squared value: {r_squared}")

# Set labels and title
ax.set_title('NaCl(aq) at Icy Moon Subsurface Ocean Conditions', x=0.6, y=0.9)  # Adjust the 'y' value to lower the title
ax.set_xlabel('Temperature (K)')
ax.set_ylabel('Pressure (MPa)')
ax.set_zlabel('Conductivity (S/m)')

# Add colorbar
sm_obj = plt.cm.ScalarMappable(cmap=colormap, norm=normalize)
sm_obj.set_array([])
cbar = plt.colorbar(sm_obj, label='Concentration(wt%)', ax=ax, shrink=0.5)  # Adjust the 'shrink' parameter to make colorbar shorter

# Fit OLS for summary
X_ols = df_filtered[['T_K', 'P_MPa', 'wtpct']]
X_ols = sm.add_constant(X_ols)  # adding a constant
y = df_filtered['Cond_S_m']
model_ols = sm.OLS(y, X_ols).fit()  # ordinary least squares (OLS) method to fit the model

# Print the summary
print(model_ols.summary())

# Linear regression for density as a function of wtpct, Temp, Pressure
X_linear = df_filtered[['T_K', 'P_MPa', 'wtpct']]
X_linear = sm.add_constant(X_linear)  # adding a constant
y_linear = density
model_linear = sm.OLS(y_linear, X_linear).fit()  # ordinary least squares (OLS) method to fit the model

# Print the summary for linear regression
print(model_linear.summary())

# Show plot
plt.show()
