# Supplementary material for: Electrical Conductivity of Subsurface Ocean Analogue Solutions from Molecular Dynamics Simulations
Source: ACS Earth Space Chem. 2024 Jun 8;8(6):1146–53. doi: 10.1021/acsearthspacechem.3c00345 (PMC11194852; doi:10.1021/acsearthspacechem.3c00345)
Supplement: Supplementary file 2 — sp3c00345_si_002.zip [file sp3c00345_si_002.zip › CodeMar122024/PhaseDiagram.py]

import pandas as pd
import matplotlib.pyplot as plt
from matplotlib.lines import Line2D

# Read the Excel file
df = pd.read_excel('ForPythonPlots.xlsx', sheet_name='PhaseD')

# Group the data by method
grouped_data = df.groupby('Method')

# Initialize lists to store legend entries for custom ordering
custom_handles = []
custom_labels = []

# Plot the data for each method
for method, data in grouped_data:
    if method.startswith("Ice"):
        label = 'solid-solid phase transitions'
        line, = plt.plot(data['P_MPa'], data['T_K'], color='black', linestyle='dotted', linewidth=1, dashes=(2, 4), label=label)
        custom_handles.append(line)
        custom_labels.append(label)
    elif method.endswith("water"):
        label = 'melting phase transitions'
        line, = plt.plot(data['P_MPa'], data['T_K'], label=label, color='black', linestyle='solid')
        custom_handles.append(line)
        custom_labels.append(label)
    elif method.startswith("Fpdep"):
        if method.endswith("2wtpct"):
            label = '2 wt% liquidus'
            line, = plt.plot(data['P_MPa'], data['T_K'], label=label, color='blue', linestyle='solid')
            custom_handles.append(line)
            custom_labels.append(label)
        elif method.endswith("5wtpct"):
            label = '5 wt% liquidus'
            line, = plt.plot(data['P_MPa'], data['T_K'], label=label, color='red', linestyle='solid')
            custom_handles.append(line)
            custom_labels.append(label)
        else:
            label = '10 wt% liquidus'
            line, = plt.plot(data['P_MPa'], data['T_K'], label=label, color='green', linestyle='solid')
            custom_handles.append(line)
            custom_labels.append(label)
    else:
        if method.endswith('2wtpct'):
            label = 'Conditions used for both 2 and 10 wt% MD Sims from this work'
            scatter = plt.scatter(data['P_MPa'], data['T_K'], label=label, color='blue')
            custom_handles.append(scatter)
            custom_labels.append(label)
        elif method.endswith('5wtpct'):
            label = 'Conditions used for both 5 and 10 wt% MD Sims from this work'
            scatter = plt.scatter(data['P_MPa'], data['T_K'], label=label, color='pink')
            custom_handles.append(scatter)
            custom_labels.append(label)
        else:
            label = 'Conditions used for only 10 wt% MD Sims from this work'
            scatter = plt.scatter(data['P_MPa'], data['T_K'], label=label, color='green')
            custom_handles.append(scatter)
            custom_labels.append(label)

# Set labels and title
plt.xlabel('Pressure (MPa)', fontsize=16)
plt.ylabel('Temperature (K)', fontsize=16)
plt.ylim(200, 350)
plt.xlim(-20, 2020)

plt.text(100, 230, 'Ih', fontsize=14, color='black')
plt.text(350, 230, 'II', fontsize=14, color='black')
plt.text(550, 250, 'V', fontsize=14, color='black')
plt.text(1300, 270, 'VI', fontsize=14, color='black')
plt.text(245, 242, 'III', fontsize=14, color='black')

# Increase font size of axis numbers
plt.tick_params(axis='both', which='major', labelsize=16)

# Create a custom legend order based on your desired order
custom_legend_order = [
    'solid-solid phase transitions', 'melting phase transitions', '2 wt% liquidus', '5 wt% liquidus',
    '10 wt% liquidus', 'Conditions used for both 2 and 10 wt% MD Sims from this work',
    'Conditions used for both 5 and 10 wt% MD Sims from this work',
    'Conditions used for only 10 wt% MD Sims from this work'
]

# Create a custom legend with the desired order
custom_legend = [custom_handles[custom_labels.index(label)] for label in custom_legend_order]
custom_legend_labels = [label for label in custom_legend_order]

# Add legend with custom order
plt.legend(custom_legend, custom_legend_labels, loc='lower right', fontsize=14)

# Show the plot
plt.show()
