# Supplementary material for: Electrical Conductivity of Subsurface Ocean Analogue Solutions from Molecular Dynamics Simulations
Source: ACS Earth Space Chem. 2024 Jun 8;8(6):1146–53. doi: 10.1021/acsearthspacechem.3c00345 (PMC11194852; doi:10.1021/acsearthspacechem.3c00345)
Supplement: Supplementary file 2 — sp3c00345_si_002.zip [file sp3c00345_si_002.zip › CodeMar122024/CondVsWtpct_newFit.py]

import pandas as pd
import matplotlib.pyplot as plt
from matplotlib.cm import ScalarMappable
from matplotlib.colors import Normalize
from matplotlib.lines import Line2D
import numpy as np
import matplotlib.cm as cm

# Read the Excel file
df = pd.read_excel('ForPythonPlots.xlsx', sheet_name='SigmaVsWtpct_AmbTP')

# Group the data by method
grouped_data = df.groupby('Method')

# Create the plot
fig, ax = plt.subplots(figsize=(10,7))

# Define symbols for data points
# symbols = ['o', 's', 'D', '^', '>', '+', 'v', 'x', 'H', 'p', '*', 'P', 'X']

# Plot the data for each method
legend_handles = []
markersize = 8
for i, (method, data) in enumerate(grouped_data):
    if method == 'McCleskey (2011) Lab Experiments':
        marker = '*'  # Asterisk for McCleskey
        ax.plot(data['wtpct'], data['Cond_S_m'], color='black', fillstyle='none', marker=marker, markersize=markersize*1.4, linestyle='None')
        legend_handles.append(Line2D([], [], color='black', marker=marker, markersize=markersize*1.4, fillstyle='none', linestyle='None', label=method))
    elif method == 'Defense Lab (1964) Lab Experiments':
        marker = 'D'
        ax.plot(data['wtpct'], data['Cond_S_m'], color='black', marker=marker, markersize=markersize, linestyle='None', fillstyle='none')
        legend_handles.append(Line2D([], [], color='black', marker=marker, markersize=markersize, linestyle='None', fillstyle='none', label=method))
    elif method == 'Pan (2021) MD (SPC/E)':
        symbol = '^'
        ax.plot(data['wtpct'], data['Cond_S_m'], color='blue', marker=symbol, markersize=markersize, linestyle='none')
        legend_handles.append(Line2D([], [], color='blue', linestyle='none', marker=symbol, markersize=markersize, label=method))
    else:
        if method == 'MD (SPC/E) from this work':
            symbol = 's'  # Closed squares for Sims
            color = 'red'
            fillstyle = 'full'
        elif method == 'MD (TIP4P) from this work':
            symbol = 'P'
            color = 'xkcd:forest green'
            fillstyle = 'full'
        elif method == 'Chowdhuri (2001) MD (SPC/E)':
            symbol = 'o'
            color = 'blue'
            fillstyle = 'full'
        elif method == 'Yoon (2019) MD (SPC/E) (20 MPa)':
            symbol = 'X'
            color = 'blue'
            fillstyle = 'full'
        else:
            symbol = '^'
            fillstyle = 'none'
            color = None
        ax.plot(data['wtpct'], data['Cond_S_m'], color=color, linewidth=0, marker=symbol, fillstyle=fillstyle, markersize=markersize)
        legend_handles.append(Line2D([], [], color=color, linestyle='', marker=symbol, fillstyle=fillstyle, markersize=markersize, label=method))

# Set labels and title
ax.set_xlabel('Concentration (wt %)', fontsize=16)
ax.set_ylabel('Conductivity (S/m)', fontsize=16)
ax.set_title('Conductivity of NaCl at Ambient Temperature and Pressure', fontsize=16)

# Set axis tick label font size
ax.tick_params(axis='both', labelsize=16)

# Define your custom equation
def custom_equation(T, P, wtpct):
    Z = ((A_1 * T + A_2) * (wtpct) ** n) * np.exp(
        ((-A_3 * (wtpct)) + (A_5 * P)) / (T - A_4))  # Zhang 2020 with P modification

    return Z

# Generate data for regression line
wtpct = np.linspace(0.1, 11, 100)
T = [298]
P = 0.1

# fit parameters from SPCE data only
A_1 = 0.03095324280015312
A_2 = -7.259455234879012
A_3 = -64514862.92332411
A_4 = 1382906205.127803
A_5 = 287101.32343402103
n = 1.0219976203354875

# # fit parameters from SPCE and def lab
# A_1 = 0.029666234286695996
# A_2 = -6.996393604330033
# A_3 = -23921634.88805057
# A_4 = 980147139.2151341
# A_5 = 195861.5296510702
# n = 0.9521810358230306

lbl = ''
cmap = 'cool'
vmin = 266  # Minimum temperature value
vmax = 300  # Maximum temperature value
normalize = Normalize(vmin=vmin, vmax=vmax)
scalar_map = ScalarMappable(norm=normalize, cmap=cmap)
fitcol = scalar_map.to_rgba(T[0])
for i, temp in enumerate(T):
    conductivity_values = custom_equation(temp, P, wtpct)
    lbl = f'Regression at {temp} K'
    ax.plot(wtpct, conductivity_values, label=lbl, linestyle='--', color=fitcol)
    
legend_handles.append(Line2D([], [], color=fitcol, linestyle='--', label=lbl))

# Add legend with no lines
ax.legend(handles=legend_handles, fontsize=14, handlelength=1.5)

# for i, temp in enumerate(T):
#     conductivity_values = custom_equation(temp, P, wtpct)
#     ax.plot(wtpct, conductivity_values, label=f'Regression at {temp}K', linestyle='--', c=cm.coolwarm(i / len(T)))


# # Create a colorbar for temperature
# sm = cm.ScalarMappable(cmap='coolwarm', norm=plt.Normalize(vmin=min(T), vmax=max(T)))
# sm._A = []
# cbar = plt.colorbar(sm, ax=ax)
# cbar.set_label('Temperature (K)', rotation=90)

# Show the plot
plt.tight_layout()
# plt.show()
plt.savefig('CondVsWtpctMar12.png', dpi=300)
