# Supplementary material for: Electrical Conductivity of Subsurface Ocean Analogue Solutions from Molecular Dynamics Simulations
Source: ACS Earth Space Chem. 2024 Jun 8;8(6):1146–53. doi: 10.1021/acsearthspacechem.3c00345 (PMC11194852; doi:10.1021/acsearthspacechem.3c00345)
Supplement: Supplementary file 2 — sp3c00345_si_002.zip [file sp3c00345_si_002.zip › CodeMar122024/sigmaPsarakis2024TIP4P.m]

function sigmaNaCl_Sm = sigmaPsarakis2024TIP4P(T_K,P_MPa,wtpct)
% fit parameters from TIP4P data only
A_1 = 0.030488249526234183;
A_2 = -6.758233749534547;
A_3 = 7.204933170779854;
A_4 = 152.39377866702873;
A_5 = -0.018530498331949693;
n = 1.0641625034442883;

% Zhang 2020 with P modification
sigmaNaCl_Sm = ((A_1 * T_K + A_2) .* (wtpct).^n) .*...
    exp(((-A_3 * wtpct) + (A_5 * P_MPa)) ./ (T_K - A_4));  
end
